# Supplementary material for: A new genus and species of arboreal toad with phytotelmonous larvae, from the Andaman Islands, India (Lissamphibia, Anura, Bufonidae)
Source: Zookeys. 2016 Jan 20;(555):57–90. doi: 10.3897/zookeys.555.6522 (PMC4740822; doi:10.3897/zookeys.555.6522)
Supplement: XML Treatment for Blythophryne [file zookeys.555.6522-treatment1.xml]

<!DOCTYPE tp:taxon-treatment
  PUBLIC "-//TaxonX//DTD Taxonomic Treatment Publishing DTD v0 20100105//EN" "tax-treatment-NSO.dtd">
<tp:taxon-treatment xmlns:tp="http://www.plazi.org/taxpub"><tp:treatment-meta><kwd-group><label>Taxon classification</label><kwd><named-content content-type="kingdom">Animalia</named-content></kwd><kwd><named-content content-type="order">ORDO</named-content></kwd><kwd><named-content content-type="family">FAMILIA</named-content></kwd></kwd-group><mixed-citation publication-type="journal"><person-group><name><surname>Chandramouli</surname><given-names>S. R.</given-names></name><name><surname>Vasudevan</surname><given-names>Karthikeyan</given-names></name><name><surname>Harikrishnan</surname><given-names>S.</given-names></name><name><surname>Dutta</surname><given-names>Sushil Kumar</given-names></name><name><surname>Janani</surname><given-names>S. Jegath</given-names></name><name><surname>Sharma</surname><given-names>Richa</given-names></name><name><surname>Das</surname><given-names>Indraneil</given-names></name><name><surname>Aggarwal</surname><given-names>Ramesh K.</given-names></name></person-group><article-title>A new genus and species of arboreal toad with phytotelmonous larvae, from the Andaman Islands, India (<tp:taxon-name><tp:taxon-name-part taxon-name-part-type="subclass">Lissamphibia</tp:taxon-name-part></tp:taxon-name>, <tp:taxon-name><tp:taxon-name-part taxon-name-part-type="order">Anura</tp:taxon-name-part></tp:taxon-name>, <tp:taxon-name><tp:taxon-name-part taxon-name-part-type="family">Bufonidae</tp:taxon-name-part></tp:taxon-name>)</article-title><source>Zookeys</source><day>20</day><month>1</month><year>2016</year><volume>2016</volume><issue>555</issue><fpage>57</fpage><lpage>90</lpage><pub-id pub-id-type="doi">10.3897/zookeys.555.6522</pub-id></mixed-citation></tp:treatment-meta><tp:nomenclature><tp:taxon-name>
              <tp:taxon-name-part taxon-name-part-type="genus">Blythophryne</tp:taxon-name-part>
              <object-id xmlns:xlink="http://www.w3.org/1999/xlink" content-type="zoobank" xlink:type="simple">http://zoobank.org/2BAB0154-53B8-43E3-BB14-F36F12FDD8DE</object-id>
            </tp:taxon-name><tp:taxon-status xmlns:xlink="http://www.w3.org/1999/xlink" xlink:type="simple">gen. n.</tp:taxon-status></tp:nomenclature><tp:treatment-sec sec-type="Type species"><title>Type species.</title><p>
              <italic><tp:taxon-name><tp:taxon-name-part taxon-name-part-type="genus">Blythophryne</tp:taxon-name-part> <tp:taxon-name-part taxon-name-part-type="species">beryet</tp:taxon-name-part></tp:taxon-name></italic> gen. et sp. n. by monotypy (Fig. <xref ref-type="fig" rid="F1">1</xref>, Table <xref ref-type="table" rid="T3">4</xref>).</p><table-wrap id="T3" position="float" orientation="portrait"><label>Table 4.</label><caption><p>Morphometric measurements of the holotype and paratype series of adult and two gravid (g) individuals of <italic><tp:taxon-name><tp:taxon-name-part taxon-name-part-type="genus">Blythophryne</tp:taxon-name-part> <tp:taxon-name-part taxon-name-part-type="species">beryet</tp:taxon-name-part></tp:taxon-name></italic> gen. et sp. n.</p></caption><table id="TID0E36AI" rules="all"><tbody><tr><th rowspan="1" colspan="1"/><th rowspan="1" colspan="1">ZSI A-12521</th><th rowspan="1" colspan="1">ZSI A-12524</th><th rowspan="1" colspan="1">ZSI A-12522</th><th rowspan="1" colspan="1">ZSI A-12523</th><th rowspan="1" colspan="1">ZSI A-12526</th><th rowspan="1" colspan="1">ZSI A-12529</th><th rowspan="1" colspan="1">ZSI A-12527</th><th rowspan="1" colspan="1">ZSI A-12530</th><th rowspan="1" colspan="1">ZSI A-12528</th><th rowspan="1" colspan="1">ZSI A-12525</th></tr><tr><td rowspan="1" colspan="1">
              <bold>Sex</bold>
            </td><td rowspan="1" colspan="1">♀</td><td rowspan="1" colspan="1">♀(g)</td><td rowspan="1" colspan="1">♂</td><td rowspan="1" colspan="1">♀(g)</td><td rowspan="1" colspan="1">♂</td><td rowspan="1" colspan="1">♂</td><td rowspan="1" colspan="1">♀</td><td rowspan="1" colspan="1">♂</td><td rowspan="1" colspan="1">♂</td><td rowspan="1" colspan="1">♂</td></tr><tr><td rowspan="1" colspan="1">
              <bold><abbrev xmlns:xlink="http://www.w3.org/1999/xlink" xlink:title="Distance from tip of the snout till the cloaca" xlink:type="simple">SVL</abbrev></bold>
            </td><td rowspan="1" colspan="1">27.4</td><td rowspan="1" colspan="1">25.5</td><td rowspan="1" colspan="1">25.5</td><td rowspan="1" colspan="1">25.2</td><td rowspan="1" colspan="1">24.5</td><td rowspan="1" colspan="1">23.0</td><td rowspan="1" colspan="1">22.7</td><td rowspan="1" colspan="1">22.3</td><td rowspan="1" colspan="1">22.2</td><td rowspan="1" colspan="1">21.8</td></tr><tr><td rowspan="1" colspan="1">
              <bold><abbrev xmlns:xlink="http://www.w3.org/1999/xlink" xlink:title="Distance from posterior point of the forelimb at its insertion into the body to the anterior point of the hindlimb insertion" xlink:type="simple">AG</abbrev></bold>
            </td><td rowspan="1" colspan="1">10.6</td><td rowspan="1" colspan="1">9.2</td><td rowspan="1" colspan="1">9.8</td><td rowspan="1" colspan="1">12.5</td><td rowspan="1" colspan="1">8.0</td><td rowspan="1" colspan="1">7.3</td><td rowspan="1" colspan="1">8.0</td><td rowspan="1" colspan="1">6.7</td><td rowspan="1" colspan="1">6.5</td><td rowspan="1" colspan="1">8.5</td></tr><tr><td rowspan="1" colspan="1">
              <bold><abbrev xmlns:xlink="http://www.w3.org/1999/xlink" xlink:title="Distance from the tip of the snout to the posterior edge of the mandible" xlink:type="simple">HL</abbrev></bold>
            </td><td rowspan="1" colspan="1">7.7</td><td rowspan="1" colspan="1">7.5</td><td rowspan="1" colspan="1">8.2</td><td rowspan="1" colspan="1">6.9</td><td rowspan="1" colspan="1">7.5</td><td rowspan="1" colspan="1">7.9</td><td rowspan="1" colspan="1">7.5</td><td rowspan="1" colspan="1">7.6</td><td rowspan="1" colspan="1">7.6</td><td rowspan="1" colspan="1">7.1</td></tr><tr><td rowspan="1" colspan="1">
              <bold><abbrev xmlns:xlink="http://www.w3.org/1999/xlink" xlink:title="Width of the head measured at the jaw angle" xlink:type="simple">HW</abbrev></bold>
            </td><td rowspan="1" colspan="1">7.9</td><td rowspan="1" colspan="1">7.6</td><td rowspan="1" colspan="1">8.1</td><td rowspan="1" colspan="1">6.8</td><td rowspan="1" colspan="1">8.0</td><td rowspan="1" colspan="1">7.8</td><td rowspan="1" colspan="1">7.6</td><td rowspan="1" colspan="1">7.7</td><td rowspan="1" colspan="1">7.4</td><td rowspan="1" colspan="1">7.2</td></tr><tr><td rowspan="1" colspan="1">
              <bold><abbrev xmlns:xlink="http://www.w3.org/1999/xlink" xlink:title="Height of the head measured at the post-orbital region before the parotoid gland" xlink:type="simple">HD</abbrev></bold>
            </td><td rowspan="1" colspan="1">4.3</td><td rowspan="1" colspan="1">3.5</td><td rowspan="1" colspan="1">3.9</td><td rowspan="1" colspan="1">3.4</td><td rowspan="1" colspan="1">3.9</td><td rowspan="1" colspan="1">3.4</td><td rowspan="1" colspan="1">3.2</td><td rowspan="1" colspan="1">3.2</td><td rowspan="1" colspan="1">3.0</td><td rowspan="1" colspan="1">3.2</td></tr><tr><td rowspan="1" colspan="1">
              <bold><abbrev xmlns:xlink="http://www.w3.org/1999/xlink" xlink:title="Distance at the broadest point at the trunk" xlink:type="simple">BW</abbrev></bold>
            </td><td rowspan="1" colspan="1">9.9</td><td rowspan="1" colspan="1">10.3</td><td rowspan="1" colspan="1">9.1</td><td rowspan="1" colspan="1">11.8</td><td rowspan="1" colspan="1">8.3</td><td rowspan="1" colspan="1">7.1</td><td rowspan="1" colspan="1">6.1</td><td rowspan="1" colspan="1">7.5</td><td rowspan="1" colspan="1">6.3</td><td rowspan="1" colspan="1">9.8</td></tr><tr><td rowspan="1" colspan="1">
              <bold><abbrev xmlns:xlink="http://www.w3.org/1999/xlink" xlink:title="Distance between anterior border of the eye to posterior edge of the nostril" xlink:type="simple">EN</abbrev></bold>
            </td><td rowspan="1" colspan="1">2.2</td><td rowspan="1" colspan="1">2.3</td><td rowspan="1" colspan="1">1.7</td><td rowspan="1" colspan="1">1.9</td><td rowspan="1" colspan="1">1.9</td><td rowspan="1" colspan="1">2.3</td><td rowspan="1" colspan="1">2.1</td><td rowspan="1" colspan="1">2.0</td><td rowspan="1" colspan="1">2.1</td><td rowspan="1" colspan="1">2.2</td></tr><tr><td rowspan="1" colspan="1">
              <bold><abbrev xmlns:xlink="http://www.w3.org/1999/xlink" xlink:title="Distance between anterior border of the eye to the snout tip" xlink:type="simple">ES</abbrev></bold>
            </td><td rowspan="1" colspan="1">3.4</td><td rowspan="1" colspan="1">3.4</td><td rowspan="1" colspan="1">3.3</td><td rowspan="1" colspan="1">3.1</td><td rowspan="1" colspan="1">3.5</td><td rowspan="1" colspan="1">3.3</td><td rowspan="1" colspan="1">3.2</td><td rowspan="1" colspan="1">3.2</td><td rowspan="1" colspan="1">3.3</td><td rowspan="1" colspan="1">3.1</td></tr><tr><td rowspan="1" colspan="1">
              <bold><abbrev xmlns:xlink="http://www.w3.org/1999/xlink" xlink:title="Distance between posterior border of the eye to anterior margin of the tympanum" xlink:type="simple">ETY</abbrev></bold>
            </td><td rowspan="1" colspan="1">0.5</td><td rowspan="1" colspan="1">0.7</td><td rowspan="1" colspan="1">0.7</td><td rowspan="1" colspan="1">0.7</td><td rowspan="1" colspan="1">0.7</td><td rowspan="1" colspan="1">0.7</td><td rowspan="1" colspan="1">0.7</td><td rowspan="1" colspan="1">0.6</td><td rowspan="1" colspan="1">0.6</td><td rowspan="1" colspan="1">0.5</td></tr><tr><td rowspan="1" colspan="1">
              <bold><abbrev xmlns:xlink="http://www.w3.org/1999/xlink" xlink:title="Maximum width of the upper eyelid" xlink:type="simple">UEW</abbrev></bold>
            </td><td rowspan="1" colspan="1">1.9</td><td rowspan="1" colspan="1">1.5</td><td rowspan="1" colspan="1">2.0</td><td rowspan="1" colspan="1">1.8</td><td rowspan="1" colspan="1">1.8</td><td rowspan="1" colspan="1">1.7</td><td rowspan="1" colspan="1">1.7</td><td rowspan="1" colspan="1">1.5</td><td rowspan="1" colspan="1">1.9</td><td rowspan="1" colspan="1">1.8</td></tr><tr><td rowspan="1" colspan="1">
              <bold><abbrev xmlns:xlink="http://www.w3.org/1999/xlink" xlink:title="Distance between the anterior margins of the upper eyelids" xlink:type="simple">IO</abbrev></bold>
            </td><td rowspan="1" colspan="1">3.8</td><td rowspan="1" colspan="1">3.8</td><td rowspan="1" colspan="1">3.5</td><td rowspan="1" colspan="1">3.4</td><td rowspan="1" colspan="1">3.5</td><td rowspan="1" colspan="1">3.8</td><td rowspan="1" colspan="1">3.4</td><td rowspan="1" colspan="1">3.5</td><td rowspan="1" colspan="1">3.6</td><td rowspan="1" colspan="1">3.4</td></tr><tr><td rowspan="1" colspan="1">
              <bold><abbrev xmlns:xlink="http://www.w3.org/1999/xlink" xlink:title="Closest distance between the nares" xlink:type="simple">IN</abbrev></bold>
            </td><td rowspan="1" colspan="1">2.2</td><td rowspan="1" colspan="1">2.1</td><td rowspan="1" colspan="1">2.2</td><td rowspan="1" colspan="1">2.2</td><td rowspan="1" colspan="1">1.8</td><td rowspan="1" colspan="1">2.1</td><td rowspan="1" colspan="1">2.1</td><td rowspan="1" colspan="1">1.9</td><td rowspan="1" colspan="1">2.0</td><td rowspan="1" colspan="1">1.9</td></tr><tr><td rowspan="1" colspan="1">
              <bold><abbrev xmlns:xlink="http://www.w3.org/1999/xlink" xlink:title="Horizontal diameter of the tympanum" xlink:type="simple">TYH</abbrev></bold>
            </td><td rowspan="1" colspan="1">1.6</td><td rowspan="1" colspan="1">1.6</td><td rowspan="1" colspan="1">1.9</td><td rowspan="1" colspan="1">1.6</td><td rowspan="1" colspan="1">1.6</td><td rowspan="1" colspan="1">1.4</td><td rowspan="1" colspan="1">1.5</td><td rowspan="1" colspan="1">1.4</td><td rowspan="1" colspan="1">1.8</td><td rowspan="1" colspan="1">1.5</td></tr><tr><td rowspan="1" colspan="1">
              <bold><abbrev xmlns:xlink="http://www.w3.org/1999/xlink" xlink:title="Vertical diameter of the tympanum" xlink:type="simple">TYV</abbrev></bold>
            </td><td rowspan="1" colspan="1">1.8</td><td rowspan="1" colspan="1">1.7</td><td rowspan="1" colspan="1">1.9</td><td rowspan="1" colspan="1">1.6</td><td rowspan="1" colspan="1">1.6</td><td rowspan="1" colspan="1">1.6</td><td rowspan="1" colspan="1">1.6</td><td rowspan="1" colspan="1">1.5</td><td rowspan="1" colspan="1">1.8</td><td rowspan="1" colspan="1">1.5</td></tr><tr><td rowspan="1" colspan="1">
              <bold><abbrev xmlns:xlink="http://www.w3.org/1999/xlink" xlink:title="Distance measured from the point of insertion of the forelimb to the trunk to elbow" xlink:type="simple">UAL</abbrev></bold>
            </td><td rowspan="1" colspan="1">5.1</td><td rowspan="1" colspan="1">4.7</td><td rowspan="1" colspan="1">4.4</td><td rowspan="1" colspan="1">5.2</td><td rowspan="1" colspan="1">4.3</td><td rowspan="1" colspan="1">4.3</td><td rowspan="1" colspan="1">4.3</td><td rowspan="1" colspan="1">4.6</td><td rowspan="1" colspan="1">4.3</td><td rowspan="1" colspan="1">4.1</td></tr><tr><td rowspan="1" colspan="1">
              <bold><abbrev xmlns:xlink="http://www.w3.org/1999/xlink" xlink:title="Distance measured from the elbow to the base of the outer metacarpal tubercle; palm length" xlink:type="simple">LAL</abbrev></bold>
            </td><td rowspan="1" colspan="1">5.8</td><td rowspan="1" colspan="1">5.4</td><td rowspan="1" colspan="1">5.6</td><td rowspan="1" colspan="1">5.5</td><td rowspan="1" colspan="1">5.6</td><td rowspan="1" colspan="1">5.5</td><td rowspan="1" colspan="1">5.4</td><td rowspan="1" colspan="1">5.3</td><td rowspan="1" colspan="1">5.4</td><td rowspan="1" colspan="1">5.3</td></tr><tr><td rowspan="1" colspan="1">
              <bold><abbrev xmlns:xlink="http://www.w3.org/1999/xlink" xlink:title="Distance measured from the posterior border of the outer metacarpal tubercle to the tip of the third finger" xlink:type="simple">PAL</abbrev></bold>
            </td><td rowspan="1" colspan="1">6.2</td><td rowspan="1" colspan="1">5.7</td><td rowspan="1" colspan="1">6.2</td><td rowspan="1" colspan="1">6.8</td><td rowspan="1" colspan="1">5.8</td><td rowspan="1" colspan="1">5.9</td><td rowspan="1" colspan="1">5.9</td><td rowspan="1" colspan="1">5.8</td><td rowspan="1" colspan="1">5.9</td><td rowspan="1" colspan="1">6.1</td></tr><tr><td rowspan="1" colspan="1">
              <bold><abbrev xmlns:xlink="http://www.w3.org/1999/xlink" xlink:title="Distance measured from the cloaca to the tip of the knee" xlink:type="simple">FEL</abbrev></bold>
            </td><td rowspan="1" colspan="1">9.2</td><td rowspan="1" colspan="1">7.5</td><td rowspan="1" colspan="1">7.7</td><td rowspan="1" colspan="1">7.2</td><td rowspan="1" colspan="1">9.3</td><td rowspan="1" colspan="1">8.2</td><td rowspan="1" colspan="1">9.5</td><td rowspan="1" colspan="1">8.2</td><td rowspan="1" colspan="1">8.6</td><td rowspan="1" colspan="1">8.5</td></tr><tr><td rowspan="1" colspan="1">
              <bold><abbrev xmlns:xlink="http://www.w3.org/1999/xlink" xlink:title="Distance from the knee to the obtuse margin of the tibia" xlink:type="simple">TBL</abbrev></bold>
            </td><td rowspan="1" colspan="1">10.6</td><td rowspan="1" colspan="1">8.0</td><td rowspan="1" colspan="1">9.4</td><td rowspan="1" colspan="1">8.4</td><td rowspan="1" colspan="1">9.1</td><td rowspan="1" colspan="1">7.9</td><td rowspan="1" colspan="1">9.0</td><td rowspan="1" colspan="1">8.1</td><td rowspan="1" colspan="1">8.3</td><td rowspan="1" colspan="1">8.5</td></tr><tr><td rowspan="1" colspan="1">
              <bold><abbrev xmlns:xlink="http://www.w3.org/1999/xlink" xlink:title="Distance measured from the anterior end of the tarsus to the tip of the fourth toe" xlink:type="simple">FOL</abbrev></bold>
            </td><td rowspan="1" colspan="1">9.6</td><td rowspan="1" colspan="1">9.7</td><td rowspan="1" colspan="1">9.4</td><td rowspan="1" colspan="1">8.3</td><td rowspan="1" colspan="1">9.4</td><td rowspan="1" colspan="1">8.0</td><td rowspan="1" colspan="1">9.2</td><td rowspan="1" colspan="1">8.3</td><td rowspan="1" colspan="1">8.7</td><td rowspan="1" colspan="1">8.3</td></tr><tr><td rowspan="1" colspan="1">
              <bold><abbrev xmlns:xlink="http://www.w3.org/1999/xlink" xlink:title="Horizontal diameter of the orbit" xlink:type="simple">ED</abbrev></bold>
            </td><td rowspan="1" colspan="1">2.8</td><td rowspan="1" colspan="1">2.5</td><td rowspan="1" colspan="1">2.4</td><td rowspan="1" colspan="1">2.6</td><td rowspan="1" colspan="1">2.5</td><td rowspan="1" colspan="1">2.1</td><td rowspan="1" colspan="1">1.9</td><td rowspan="1" colspan="1">2.4</td><td rowspan="1" colspan="1">2.1</td><td rowspan="1" colspan="1">2.3</td></tr><tr><td rowspan="1" colspan="1">
              <bold><abbrev xmlns:xlink="http://www.w3.org/1999/xlink" xlink:title="Length of dorso-lateral fold" xlink:type="simple">DL fold</abbrev></bold>
            </td><td rowspan="1" colspan="1">13.3</td><td rowspan="1" colspan="1">12.2</td><td rowspan="1" colspan="1">11.3</td><td rowspan="1" colspan="1">11.9</td><td rowspan="1" colspan="1">12.0</td><td rowspan="1" colspan="1">12.3</td><td rowspan="1" colspan="1">11.7</td><td rowspan="1" colspan="1">12.0</td><td rowspan="1" colspan="1">11.4</td><td rowspan="1" colspan="1">11.9</td></tr><tr><td rowspan="1" colspan="1">
              <bold><abbrev xmlns:xlink="http://www.w3.org/1999/xlink" xlink:title="Length of the parotoid gland" xlink:type="simple">PL</abbrev></bold>
            </td><td rowspan="1" colspan="1">6.1</td><td rowspan="1" colspan="1">5.9</td><td rowspan="1" colspan="1">6.5</td><td rowspan="1" colspan="1">6.0</td><td rowspan="1" colspan="1">4.5</td><td rowspan="1" colspan="1">3.7</td><td rowspan="1" colspan="1">4.0</td><td rowspan="1" colspan="1">5.9</td><td rowspan="1" colspan="1">3.2</td><td rowspan="1" colspan="1">3.9</td></tr><tr><td rowspan="1" colspan="1">
              <bold><abbrev xmlns:xlink="http://www.w3.org/1999/xlink" xlink:title="Maximum width of the parotoid gland" xlink:type="simple">PW</abbrev></bold>
            </td><td rowspan="1" colspan="1">1.4</td><td rowspan="1" colspan="1">1.4</td><td rowspan="1" colspan="1">1.3</td><td rowspan="1" colspan="1">1.6</td><td rowspan="1" colspan="1">1.0</td><td rowspan="1" colspan="1">1.0</td><td rowspan="1" colspan="1">0.9</td><td rowspan="1" colspan="1">1.3</td><td rowspan="1" colspan="1">0.9</td><td rowspan="1" colspan="1">0.9</td></tr><tr><td rowspan="1" colspan="1">
              <bold><abbrev xmlns:xlink="http://www.w3.org/1999/xlink" xlink:title="Distance measured from the fork of the fingers to the tip of the finger disc for finger 1" xlink:type="simple">f1</abbrev></bold>
            </td><td rowspan="1" colspan="1">1.8</td><td rowspan="1" colspan="1">1.2</td><td rowspan="1" colspan="1">1.1</td><td rowspan="1" colspan="1">1.5</td><td rowspan="1" colspan="1">1.6</td><td rowspan="1" colspan="1">1.3</td><td rowspan="1" colspan="1">2.0</td><td rowspan="1" colspan="1">1.2</td><td rowspan="1" colspan="1">1.6</td><td rowspan="1" colspan="1">0.9</td></tr><tr><td rowspan="1" colspan="1">
              <bold><abbrev xmlns:xlink="http://www.w3.org/1999/xlink" xlink:title="Distance measured from the fork of the fingers to the tip of the finger disc for finger 2" xlink:type="simple">f2</abbrev></bold>
            </td><td rowspan="1" colspan="1">1.9</td><td rowspan="1" colspan="1">1.4</td><td rowspan="1" colspan="1">1.6</td><td rowspan="1" colspan="1">1.7</td><td rowspan="1" colspan="1">2.2</td><td rowspan="1" colspan="1">1.8</td><td rowspan="1" colspan="1">2.2</td><td rowspan="1" colspan="1">1.4</td><td rowspan="1" colspan="1">1.9</td><td rowspan="1" colspan="1">1.6</td></tr><tr><td rowspan="1" colspan="1">
              <bold><abbrev xmlns:xlink="http://www.w3.org/1999/xlink" xlink:title="Distance measured from the fork of the fingers to the tip of the finger disc for finger 3" xlink:type="simple">f3</abbrev></bold>
            </td><td rowspan="1" colspan="1">3.1</td><td rowspan="1" colspan="1">3.0</td><td rowspan="1" colspan="1">2.9</td><td rowspan="1" colspan="1">2.8</td><td rowspan="1" colspan="1">2.8</td><td rowspan="1" colspan="1">2.6</td><td rowspan="1" colspan="1">2.8</td><td rowspan="1" colspan="1">2.9</td><td rowspan="1" colspan="1">2.4</td><td rowspan="1" colspan="1">2.9</td></tr><tr><td rowspan="1" colspan="1">
              <bold><abbrev xmlns:xlink="http://www.w3.org/1999/xlink" xlink:title="Distance measured from the fork of the fingers to the tip of the finger disc for finger 4" xlink:type="simple">f4</abbrev></bold>
            </td><td rowspan="1" colspan="1">2.2</td><td rowspan="1" colspan="1">1.9</td><td rowspan="1" colspan="1">1.8</td><td rowspan="1" colspan="1">2.1</td><td rowspan="1" colspan="1">2.2</td><td rowspan="1" colspan="1">1.9</td><td rowspan="1" colspan="1">2.1</td><td rowspan="1" colspan="1">1.8</td><td rowspan="1" colspan="1">1.6</td><td rowspan="1" colspan="1">1.8</td></tr><tr><td rowspan="1" colspan="1">
              <bold><abbrev xmlns:xlink="http://www.w3.org/1999/xlink" xlink:title="Distance measured from the fork of the toe to the tip of the toe disc for toe 1" xlink:type="simple">t1</abbrev></bold>
            </td><td rowspan="1" colspan="1">1.1</td><td rowspan="1" colspan="1">1.1</td><td rowspan="1" colspan="1">1.2</td><td rowspan="1" colspan="1">1.1</td><td rowspan="1" colspan="1">1.3</td><td rowspan="1" colspan="1">1.0</td><td rowspan="1" colspan="1">1.3</td><td rowspan="1" colspan="1">1.2</td><td rowspan="1" colspan="1">1.0</td><td rowspan="1" colspan="1">1.1</td></tr><tr><td rowspan="1" colspan="1">
              <bold><abbrev xmlns:xlink="http://www.w3.org/1999/xlink" xlink:title="Distance measured from the fork of the toe to the tip of the toe disc for toe 2" xlink:type="simple">t2</abbrev></bold>
            </td><td rowspan="1" colspan="1">1.4</td><td rowspan="1" colspan="1">1.7</td><td rowspan="1" colspan="1">1.4</td><td rowspan="1" colspan="1">1.4</td><td rowspan="1" colspan="1">1.7</td><td rowspan="1" colspan="1">1.4</td><td rowspan="1" colspan="1">1.5</td><td rowspan="1" colspan="1">1.1</td><td rowspan="1" colspan="1">1.5</td><td rowspan="1" colspan="1">1.5</td></tr><tr><td rowspan="1" colspan="1">
              <bold><abbrev xmlns:xlink="http://www.w3.org/1999/xlink" xlink:title="Distance measured from the fork of the toe to the tip of the toe disc for toe 3" xlink:type="simple">t3</abbrev></bold>
            </td><td rowspan="1" colspan="1">2.6</td><td rowspan="1" colspan="1">2.0</td><td rowspan="1" colspan="1">2.0</td><td rowspan="1" colspan="1">2.7</td><td rowspan="1" colspan="1">2.3</td><td rowspan="1" colspan="1">2.1</td><td rowspan="1" colspan="1">2.6</td><td rowspan="1" colspan="1">2.1</td><td rowspan="1" colspan="1">2.2</td><td rowspan="1" colspan="1">1.9</td></tr><tr><td rowspan="1" colspan="1">
              <bold><abbrev xmlns:xlink="http://www.w3.org/1999/xlink" xlink:title="Distance measured from the fork of the toe to the tip of the toe disc for toe 4" xlink:type="simple">t4</abbrev></bold>
            </td><td rowspan="1" colspan="1">4.7</td><td rowspan="1" colspan="1">4.1</td><td rowspan="1" colspan="1">3.9</td><td rowspan="1" colspan="1">4.9</td><td rowspan="1" colspan="1">4.4</td><td rowspan="1" colspan="1">2.9</td><td rowspan="1" colspan="1">4.6</td><td rowspan="1" colspan="1">3.7</td><td rowspan="1" colspan="1">3.0</td><td rowspan="1" colspan="1">4.0</td></tr><tr><td rowspan="1" colspan="1">
              <bold><abbrev xmlns:xlink="http://www.w3.org/1999/xlink" xlink:title="Distance measured from the fork of the toe to the tip of the toe disc for toe 5" xlink:type="simple">t5</abbrev></bold>
            </td><td rowspan="1" colspan="1">3.0</td><td rowspan="1" colspan="1">2.1</td><td rowspan="1" colspan="1">2.3</td><td rowspan="1" colspan="1">2.6</td><td rowspan="1" colspan="1">2.5</td><td rowspan="1" colspan="1">2.1</td><td rowspan="1" colspan="1">2.5</td><td rowspan="1" colspan="1">2.1</td><td rowspan="1" colspan="1">2.0</td><td rowspan="1" colspan="1">1.9</td></tr></tbody></table></table-wrap></tp:treatment-sec><tp:treatment-sec sec-type="Content"><title>Content.</title><p>A single species is currently known.</p></tp:treatment-sec><tp:treatment-sec sec-type="type material"><title>Type material.</title><p>Holotype ♀ : ZSI_A-12521(Fig. <xref ref-type="fig" rid="F1">1</xref>), (<abbrev xmlns:xlink="http://www.w3.org/1999/xlink" xlink:title="Distance from tip of the snout till the cloaca" xlink:type="simple">SVL</abbrev> 27.4 mm) leg. S. R. Chandramouli and S. Harikrishnan on 12 December 2010 near Mt. Harriet National Park (ca. <named-content xmlns:xlink="http://www.w3.org/1999/xlink" content-type="dwc:verbatimCoordinates" xlink:type="simple">11°42'N, 92°44'E</named-content>, 175 m asl.) within evergreen forests at <italic>ca</italic>. 2130 hours. Paratypes (paratopotypes): ZSI_A-12522 to ZSI_A-12530 (three ♀ and six ♂; Fig. <xref ref-type="fig" rid="F1">1g</xref>); leg. S. R. Chandramouli and S. Harikrishnan during 22 - 25 June 2010 from the above location but at an altitude range of ~150–330 m asl. Other paratypes (larvae): seven tadpoles (<named-content xmlns:xlink="http://www.w3.org/1999/xlink" content-type="dwc:institutional_code" xlink:type="simple">WII</named-content>-115) collected from a phytotelm on Rutland Island. Referred material: <named-content xmlns:xlink="http://www.w3.org/1999/xlink" content-type="dwc:institutional_code" xlink:type="simple">WII</named-content>-113, an adult topotype with six toes on both the feet.</p><fig id="F1" position="float" orientation="portrait"><label>Figure 1.</label><caption><p>Morphological characters of the <italic><tp:taxon-name><tp:taxon-name-part taxon-name-part-type="genus">Blythophryne</tp:taxon-name-part> <tp:taxon-name-part taxon-name-part-type="species">beryet</tp:taxon-name-part></tp:taxon-name></italic> gen. et sp. n.: <bold>a</bold> dorso-lateral view <bold>b</bold> dorsal view <bold>c</bold> ventral view <bold>d</bold> ventral view of left palm <bold>e</bold> ventral view of left foot of the adult female holotype (ZSI_A-12521) in life <bold>f</bold> adult female holotype in preservation <bold>g</bold> dorsal view of the male paratype (ZSI_A-12529) in life showing inverted-V shaped markings and the inter-ocular band on the dorsum.</p></caption><graphic xmlns:xlink="http://www.w3.org/1999/xlink" xlink:href="zookeys-555-057-g001.jpg" position="float" orientation="portrait" xlink:type="simple" id="oo_73809.jpg"/></fig></tp:treatment-sec><tp:treatment-sec sec-type="Etymology"><title>Etymology.</title><p>The generic name is a patronym, coined in appreciation of Edward Blyth (1810–1873), the first curator of the Asiatic Society of Bengal, who initiated <!--PageBreak-->herpetological studies in the Andaman and Nicobar Islands, through his phenomenal, pioneering paper “Notes on the fauna of the Nicobar islands” (Blyth 1846). <xref ref-type="bibr" rid="B15">Das (1999)</xref> remarked, “Blyth is to be credited for the description of a large number of species from the Andaman and Nicobar Islands that are still valid. Blyth (1846) wrote the <!--PageBreak-->first account on the vertebrate fauna of these islands, and in 1863, compiled the first check-list”. Further details of Edward Blyth and his contributions to studies on Indian natural history are in <xref ref-type="bibr" rid="B16">Das (2004)</xref> and Sridharan (2013). The specific epithet ‘<italic><tp:taxon-name><tp:taxon-name-part taxon-name-part-type="species">beryet</tp:taxon-name-part></tp:taxon-name></italic>’ (in Great Andamanese language; <ext-link xmlns:xlink="http://www.w3.org/1999/xlink" xlink:type="simple" ext-link-type="uri" xlink:href="http://www.andamanese.net/Great_Andamanese_Lexicon_English.pdf">http://www.andamanese.net/Great_Andamanese_Lexicon_English.pdf</ext-link>) refers to ‘small frog’. We believe that the Great Andamanese knew of the existence of this small arboreal anuran that is here described as new species to <!--PageBreak-->science. We hope the name given here will also raise awareness about the dwindling, indigenous tribal populations in the Andamans, their culture and extinction of their tribal languages.</p></tp:treatment-sec><tp:treatment-sec sec-type="Diagnosis"><title>Diagnosis.</title><p>This currently monotypic genus and species is diagnosed by the following suite of external morphological and osteological characters: small adult size (mean <abbrev xmlns:xlink="http://www.w3.org/1999/xlink" xlink:title="Distance from tip of the snout till the cloaca" xlink:type="simple">SVL</abbrev> 24.0 mm; range 21.8–27.4 mm); distinct tympanum, slightly smaller than eye; absence of cephalic ridges; absence of vomerine teeth; presence of a single, median, external vocal sac in males; presence of elongated pair of parotoid glands; absence of enlarged, keratinised tubercles on dorsum; presence of well developed, sheath-like webbing on fingers and on toes; digit tips dilated to discs, lacking circum-marginal grooves; presence of six presacral vertebrae; urostyle lacking lateral dilations; absence of omosternum and presence of arciferal pectoral girdle. Mature ova small (0.62 mm mean diameter), yolky and unpigmented; tadpoles lacking keratodont.</p></tp:treatment-sec><tp:treatment-sec sec-type="Description of the holotype"><title>Description of the holotype.</title><p>A small bufonid (mean <abbrev xmlns:xlink="http://www.w3.org/1999/xlink" xlink:title="Distance from tip of the snout till the cloaca" xlink:type="simple">SVL</abbrev> 24.2 ± 0.6 mm), with depressed, moderately robust (<abbrev xmlns:xlink="http://www.w3.org/1999/xlink" xlink:title="Distance from posterior point of the forelimb at its insertion into the body to the anterior point of the hindlimb insertion" xlink:type="simple">AG</abbrev>:<abbrev xmlns:xlink="http://www.w3.org/1999/xlink" xlink:title="Distance at the broadest point at the trunk" xlink:type="simple">BW</abbrev> 1.0) habitus (Fig. <xref ref-type="fig" rid="F1">1a–c</xref>). Head almost as long as broad (<abbrev xmlns:xlink="http://www.w3.org/1999/xlink" xlink:title="Distance from the tip of the snout to the posterior edge of the mandible" xlink:type="simple">HL</abbrev>:<abbrev xmlns:xlink="http://www.w3.org/1999/xlink" xlink:title="Width of the head measured at the jaw angle" xlink:type="simple">HW</abbrev> 0.97), devoid of cephalic ridges, with a single, median internal vocal sac in males. Snout obtusely pointed in dorsal view, projecting beyond mandibles; nostrils oriented laterally, situated on lateral fold closer to tip of snout than to eye (<abbrev xmlns:xlink="http://www.w3.org/1999/xlink" xlink:title="Distance between anterior border of the eye to posterior edge of the nostril" xlink:type="simple">EN</abbrev>:<abbrev xmlns:xlink="http://www.w3.org/1999/xlink" xlink:title="Distance between anterior border of the eye to the snout tip" xlink:type="simple">ES</abbrev> 0.7), loreal region mildly concave, canthal ridge well defined between nostril and the eye, distance between orbit and nostril greater than internarial distance (<abbrev xmlns:xlink="http://www.w3.org/1999/xlink" xlink:title="Closest distance between the nares" xlink:type="simple">IN</abbrev>:<abbrev xmlns:xlink="http://www.w3.org/1999/xlink" xlink:title="Distance between anterior border of the eye to posterior edge of the nostril" xlink:type="simple">EN</abbrev> 0.96), upper eyelid rough, densely covered with minute warts, eyes large (<abbrev xmlns:xlink="http://www.w3.org/1999/xlink" xlink:title="Horizontal diameter of the orbit" xlink:type="simple">ED</abbrev>:<abbrev xmlns:xlink="http://www.w3.org/1999/xlink" xlink:title="Distance from the tip of the snout to the posterior edge of the mandible" xlink:type="simple">HL</abbrev> 0.4), about twice length of tympanum (<abbrev xmlns:xlink="http://www.w3.org/1999/xlink" xlink:title="Horizontal diameter of the tympanum" xlink:type="simple">TYH</abbrev>:<abbrev xmlns:xlink="http://www.w3.org/1999/xlink" xlink:title="Horizontal diameter of the orbit" xlink:type="simple">ED</abbrev> 0.6), separated from each other by twice internarial distance (<abbrev xmlns:xlink="http://www.w3.org/1999/xlink" xlink:title="Closest distance between the nares" xlink:type="simple">IN</abbrev>:<abbrev xmlns:xlink="http://www.w3.org/1999/xlink" xlink:title="Distance between the anterior margins of the upper eyelids" xlink:type="simple">IO</abbrev> 0.6), and over twice width of upper eyelid (<abbrev xmlns:xlink="http://www.w3.org/1999/xlink" xlink:title="Distance between the anterior margins of the upper eyelids" xlink:type="simple">IO</abbrev>:<abbrev xmlns:xlink="http://www.w3.org/1999/xlink" xlink:title="Maximum width of the upper eyelid" xlink:type="simple">UEW</abbrev> 1.9), pineal ocellus absent; vomerine teeth absent, tongue elongate, slender and oval, free posteriorly, not bifid, lacking lingual papilla; dorsolateral fold conspicuous, almost up to 48% <abbrev xmlns:xlink="http://www.w3.org/1999/xlink" xlink:title="Distance from tip of the snout till the cloaca" xlink:type="simple">SVL</abbrev>, beyond which it becomes indistinct and disappears; parotoid glands slender and elongate (<abbrev xmlns:xlink="http://www.w3.org/1999/xlink" xlink:title="Length of the parotoid gland" xlink:type="simple">PL</abbrev>:<abbrev xmlns:xlink="http://www.w3.org/1999/xlink" xlink:title="Maximum width of the parotoid gland" xlink:type="simple">PW</abbrev> 4.3), as well-defined postorbital ridge. Limbs slender, upper arm short, 18.7% of <abbrev xmlns:xlink="http://www.w3.org/1999/xlink" xlink:title="Distance from tip of the snout till the cloaca" xlink:type="simple">SVL</abbrev>, lower arm longer than the upper arm (21% <abbrev xmlns:xlink="http://www.w3.org/1999/xlink" xlink:title="Distance from tip of the snout till the cloaca" xlink:type="simple">SVL</abbrev>), fingers basally webbed, webbing between Fingers II and III not exceeding penultimate subarticular tubercle (webbing formula I<sub>0-1</sub>II<sub>1-2</sub>III<sub>2-1</sub>IV; Fig. <xref ref-type="fig" rid="F1">1d</xref>); an enlarged, prominent outer metacarpal tubercle at palmar base (subequal to disc on Finger I), nuptial pad absent , subarticular tubercles prominent on fingers and toes, finger tips dilated to discs lacking circummarginal grooves that are much broader than long, and are less discernible in the first and second fingers; relative length of fingers 3 &gt; 4 &gt; 2 &gt; 1; thigh 33.7% <abbrev xmlns:xlink="http://www.w3.org/1999/xlink" xlink:title="Distance from tip of the snout till the cloaca" xlink:type="simple">SVL</abbrev>, subequal to shank (38.6% <abbrev xmlns:xlink="http://www.w3.org/1999/xlink" xlink:title="Distance from tip of the snout till the cloaca" xlink:type="simple">SVL</abbrev>); toes partially webbed, webbing between Toes III and IV extending to penultimate subarticular tubercle (webbing formula I<sub>0-1</sub>II<sub>0-1</sub>III<sub>1-2</sub>IV<sub>2½-½</sub>V; Fig. <xref ref-type="fig" rid="F1">1e</xref>); tarsal ridge absent, inner meta-tarsal tubercle larger than outer. Relative length of toes 4 &gt; 5 &gt; 3 &gt; 2 &gt; 1. Skin rough dorsally and granular ventrally; lower abdomen with free, loose skin flap. Tubercles or granules absent on dorsum, scattered over venter, under surface of thighs less granular; throat and limb-insertions with dense granules, tibia with enlarged granular tubercles.</p></tp:treatment-sec><tp:treatment-sec sec-type="Colouration in life"><title>Colouration in life.</title><p>Dorsum reddish-brown, with two feeble dark brown inverted ‘V’ shaped markings which fail to reach flanks, interorbital band indistinct, canthus <!--PageBreak-->dark chocolate brown, colour extending a little beyond tympanum, subequal to half-length of parotoid gland; forearm and hind limbs barred, one each on thigh, shank and tarsus. Venter heavily speckled with dark brown spots, throat dark brown, lower lip spotted with white and brown, pupil large, horizontally elliptical.</p></tp:treatment-sec><tp:treatment-sec sec-type="Colouration in alcohol"><title>Colouration in alcohol.</title><p>Dorsum drab brown with indistinct ‘inverted-V’ shaped pattern, darker bands on limbs, venter cream, with black mottled pattern, throat black throughout (Fig. <xref ref-type="fig" rid="F1">1f</xref>).</p></tp:treatment-sec><tp:treatment-sec sec-type="Osteology"><title>Osteology</title><p>(based on paratype ZSI_A12527). Axial and appendicular skeleton composed primarily of bony elements; cartilaginous elements not observed. Atlas (the first vertebra) with rudimentary hypapophysis and not fused to axis, presacral vertebrae six in number, Vertebrae II–V bearing horizontally elongate hypapophyses, those on Vertebrae II and V oriented anteriorly; Vertebrae III–IV oriented horizontally; sacral diapophysis laterally dilated; coccyx not fused to sacrum; articulating with former by a double condyle and lacking lateral expansions, omosternum absent, pectoral girdle arciferal, with epicoracoids united to each other anteriorly and overlapping posteriorly (Fig. <xref ref-type="fig" rid="F2">2</xref>). Phalangeal formula of fingers 2-2-3-3; toes 2-2-3-4-3, terminal phalange obtusely curved, not truncate. Nasal bones of the skull large, about 1/3<sup>rd</sup> of frontoparietals and 1.25 times as large as orbital cavity. Maxillary and vomerine teeth absent.</p><fig id="F2" position="float" orientation="portrait"><label>Figure 2.</label><caption><p>Skeletal characters of paratypes (ZSI_A-12527) of <italic><tp:taxon-name><tp:taxon-name-part taxon-name-part-type="genus">Blythophryne</tp:taxon-name-part> <tp:taxon-name-part taxon-name-part-type="species">beryet</tp:taxon-name-part></tp:taxon-name></italic> gen. et sp. n. <bold>a</bold> complete dry structure <bold>b–f</bold> various characters visible after staining/clearing of the skeleton. FP – frontoparietal; N – nasal.</p></caption><graphic xmlns:xlink="http://www.w3.org/1999/xlink" xlink:href="zookeys-555-057-g002.jpg" position="float" orientation="portrait" xlink:type="simple" id="oo_73810.jpg"/></fig></tp:treatment-sec><tp:treatment-sec sec-type="Morphological variations"><title>Morphological variations.</title><p>Adult females and males range between 25.2–27.4 mm and 21.8–25.5 mm, respectively. Measurements of paratypes are provided in Table <xref ref-type="table" rid="T3">4</xref>. Dorsal colour in different shades of brown or reddish-brown. Intensity of inverted ‘V’-shaped pattern on dorsum variable. On one occasion, an abnormal specimen (<named-content xmlns:xlink="http://www.w3.org/1999/xlink" content-type="dwc:institutional_code" xlink:type="simple">WII</named-content>-113) with a deformity was observed, with six digits, the first toe being preceded by a small additional toe on both feet. Fingers showed no such anomalies.</p></tp:treatment-sec><tp:treatment-sec sec-type="Description of calls"><title>Description of calls.</title><p>(Macaulay Library, Cornell Lab of Ornithology; voucher no: <abbrev xmlns:xlink="http://www.w3.org/1999/xlink" xlink:title="Maximum likelihood" xlink:type="simple">ML</abbrev> 174095). A calling male was observed on 24 November 2010 on the surface of leaves within bushes. Calls were composed of continuous syllables of “pip-pip-pip-pip-pip-” at a constant frequency of 8 kHz, without pause, lasting for 23 seconds, with mean amplitude of -3 db / 20 kU (Fig. <xref ref-type="fig" rid="F3">3</xref>). The call was composed of 198 pulses uttered within duration of 23 s, at a rate of 8 to 9 (mean = 8.6) pulses per second. Each pulse lasted for duration of 0.3 s (n = 198) with an interval of 8.5 s (n = 197) between two consecutive pulses.</p><fig id="F3" position="float" orientation="portrait"><label>Figure 3.</label><caption><p>Sound spectrogram <bold>a</bold> and oscillogram <bold>b</bold> of a 23 second clip of a call of <italic><tp:taxon-name><tp:taxon-name-part taxon-name-part-type="genus">Blythophryne</tp:taxon-name-part> <tp:taxon-name-part taxon-name-part-type="species">beryet</tp:taxon-name-part></tp:taxon-name></italic> gen. et sp. n. . Detailed view of <bold>c</bold> frequency and <bold>d</bold> amplitude modulations of a one second long clip of the call <bold>e</bold> power spectrum of the call of <italic><tp:taxon-name><tp:taxon-name-part taxon-name-part-type="genus">Blythophryne</tp:taxon-name-part> <tp:taxon-name-part taxon-name-part-type="species">beryet</tp:taxon-name-part></tp:taxon-name></italic> gen. et sp. n.</p></caption><graphic xmlns:xlink="http://www.w3.org/1999/xlink" xlink:href="zookeys-555-057-g003.jpg" position="float" orientation="portrait" xlink:type="simple" id="oo_73811.jpg"/></fig></tp:treatment-sec><tp:treatment-sec sec-type="Distribution"><title>Distribution.</title><p>This species has been documented from five islands of the Andaman archipelago, namely, the South Andaman (Mt. Harriet), Rutland, Little Andaman, Havelock Island in the Ritchie’s Archipelago and North Andaman (Saddle Peak) (Fig. <xref ref-type="fig" rid="F4">4</xref>).</p><fig id="F4" position="float" orientation="portrait"><label>Figure 4.</label><caption><p>Map showing distribution of <italic><tp:taxon-name><tp:taxon-name-part taxon-name-part-type="genus">Blythophryne</tp:taxon-name-part> <tp:taxon-name-part taxon-name-part-type="species">beryet</tp:taxon-name-part></tp:taxon-name></italic> gen. et sp. n. in the Andaman Islands, Bay of Bengal, India. Holotype collected from Mt Harriet (indicated with a red triangle).</p></caption><graphic xmlns:xlink="http://www.w3.org/1999/xlink" xlink:href="zookeys-555-057-g004.jpg" position="float" orientation="portrait" xlink:type="simple" id="oo_73812.jpg"/></fig></tp:treatment-sec><tp:treatment-sec sec-type="Vernacular name"><title>Vernacular name.</title><p>‘Andaman bush toad’ is proposed as the common English name for this new species, indicating its arboreal habit and restricted distribution as understood currently.</p></tp:treatment-sec><tp:treatment-sec sec-type="Ecological notes"><title>Ecological notes.</title><p>The new species is often seen on surface of leaves of herbaceous bushes. It is nocturnal and regularly seen year round. It was the third most common anuran in the islands (<xref ref-type="bibr" rid="B36">Harikrishnan and Vasudevan 2015</xref>). The high abundance of this species seems to be the result of it occupying a narrow range of distribution and a <!--PageBreak--><!--PageBreak--><!--PageBreak-->unique niche of frogs belonging to the Old World tree frog family (<tp:taxon-name><tp:taxon-name-part taxon-name-part-type="family">Rhacophoridae</tp:taxon-name-part></tp:taxon-name>), which are not known to occur on the Andaman Islands. All other anuran amphibians recorded from these islands are ground-dwelling, with the exception of <italic><tp:taxon-name><tp:taxon-name-part taxon-name-part-type="genus">Kaloula</tp:taxon-name-part> <tp:taxon-name-part taxon-name-part-type="species">baleata</tp:taxon-name-part> <tp:taxon-name-part taxon-name-part-type="subspecies">ghoshi</tp:taxon-name-part></tp:taxon-name></italic>, which is semi-arboreal, and <italic><tp:taxon-name><tp:taxon-name-part taxon-name-part-type="genus">Ingerana</tp:taxon-name-part> <tp:taxon-name-part taxon-name-part-type="species">charlesdarwini</tp:taxon-name-part></tp:taxon-name></italic>, which is known to use phytotelms for breeding and oviposition (<xref ref-type="bibr" rid="B14">Das 1998</xref>). During day time, bush toads were found under leaf litter on the forest floor.</p><p>The Andaman bush toad emits a white, viscous, pungent smelling secretion from the parotoid glands when handled (Fig. <xref ref-type="fig" rid="F5">5a</xref>); the secretion seems to be toxic, as other frogs kept within the same bag as one of these toads suffered mortality. Breeding commences in June with the onset of the Southwest Monsoon. Males were observed to call from heights of ca. 1–1.5 m above ground while sitting on leaves of bushes. Amplexus is axillary (Fig. <xref ref-type="fig" rid="F5">5b</xref>), and females deposit ova in phytotelms, which are tree-holes at a height of about 1–1.5 m above the ground filled with rainwater. Tadpoles develop in these phytotelms. The shrub from which the tadpoles described here were collected, measured 19 cm diameter at breast height, and eggs were found in a depression of 6 cm depth, filled with water up to 3 cm. The tree hole was oval, measuring 5 × 3 cm across (Fig. <xref ref-type="fig" rid="F6">6a</xref>).</p><fig id="F5" position="float" orientation="portrait"><label>Figure 5.</label><caption><p>
          <bold>a</bold> A live, uncollected specimen of <italic><tp:taxon-name><tp:taxon-name-part taxon-name-part-type="genus">Blythophryne</tp:taxon-name-part> <tp:taxon-name-part taxon-name-part-type="species">beryet</tp:taxon-name-part></tp:taxon-name></italic> gen. et sp. n. showing milky white secretion from the parotoid gland <bold>b</bold> Amplecting pair (live, uncollected) of <italic><tp:taxon-name><tp:taxon-name-part taxon-name-part-type="genus">Blythophryne</tp:taxon-name-part> <tp:taxon-name-part taxon-name-part-type="species">beryet</tp:taxon-name-part></tp:taxon-name></italic> gen. et sp. n. showing axillary amplexus.</p></caption><graphic xmlns:xlink="http://www.w3.org/1999/xlink" xlink:href="zookeys-555-057-g005.jpg" position="float" orientation="portrait" xlink:type="simple" id="oo_73813.jpg"/></fig><fig id="F6" position="float" orientation="portrait"><label>Figure 6.</label><caption><p>
          <bold>a</bold> Eggs and hatchling tadpoles of <italic><tp:taxon-name><tp:taxon-name-part taxon-name-part-type="genus">Blythophryne</tp:taxon-name-part> <tp:taxon-name-part taxon-name-part-type="species">beryet</tp:taxon-name-part></tp:taxon-name></italic> gen. et sp. n. <bold>b</bold>, <bold>c</bold> endotrophic larvae of <italic><tp:taxon-name><tp:taxon-name-part taxon-name-part-type="genus">Blythophryne</tp:taxon-name-part> <tp:taxon-name-part taxon-name-part-type="species">beryet</tp:taxon-name-part></tp:taxon-name></italic> gen. et sp. n. showing pale white abdominal yolk <bold>d</bold> Lateral view of a Stage 43 tadpole of <italic><tp:taxon-name><tp:taxon-name-part taxon-name-part-type="genus">Blythophryne</tp:taxon-name-part> <tp:taxon-name-part taxon-name-part-type="species">beryet</tp:taxon-name-part></tp:taxon-name></italic> gen. et sp. n. <bold>e</bold> Oral disc of a Stage 35 larva of <italic><tp:taxon-name><tp:taxon-name-part taxon-name-part-type="genus">Blythophryne</tp:taxon-name-part> <tp:taxon-name-part taxon-name-part-type="species">beryet</tp:taxon-name-part></tp:taxon-name></italic> gen. et sp. n., showing absence of keratodont and the presence of keratinised jaw sheaths <bold>f</bold> a metamorph of <italic><tp:taxon-name><tp:taxon-name-part taxon-name-part-type="genus">Blythophryne</tp:taxon-name-part> <tp:taxon-name-part taxon-name-part-type="species">beryet</tp:taxon-name-part></tp:taxon-name></italic> gen. et sp. n. showing initiation of tail absorption.</p></caption><graphic xmlns:xlink="http://www.w3.org/1999/xlink" xlink:href="zookeys-555-057-g006.jpg" position="float" orientation="portrait" xlink:type="simple" id="oo_73814.jpg"/></fig><!--PageBreak--><p>The Andaman bush toad is widely distributed in islands where it occurs, and occupies forested habitats from 29–250 m asl, more common above 100 m asl and rarer at lower altitudes. The forest types in this elevation range include littoral, moist-deciduous, giant evergreen and montane stunted evergreen forests (<xref ref-type="bibr" rid="B10">Champion and Seth 1968</xref>).</p></tp:treatment-sec><tp:treatment-sec sec-type="Conservation status"><title>Conservation status.</title><p>The Andaman bush toad is known from five islands: North Andaman (Saddle Peak National Park only), South Andaman, Rutland, Havelock (only in a small patch of wet forest towards the south of the island) and Little Andaman. Based on searches carried out using 21 bounded quadrats of 100 m<sup>2</sup> each in these islands, the new species occurs at densities of 1.1 ± 0.37 toads per 100 m<sup>2</sup> of forest floor (unpublished data). It is considered ‘Endangered’ based on IUCN Ver. 3.1. Second Edition (<xref ref-type="bibr" rid="B46">IUCN 2014</xref>): criteria B.1 - extent of occurrence &lt; 20000 km<sup>2</sup> and B.1.a - severely fragmented population and known to exist at no more than 10 locations. A large array of invasive fauna in these Islands threatens the population of this toad. Additionally, stochastic events and anthropogenic pressures are potential threats to the species and its habitat.</p></tp:treatment-sec><tp:treatment-sec sec-type="Notes on larval development"><title>Notes on larval development.</title><p>(Fig. <xref ref-type="fig" rid="F6">6b–f</xref>) The clutch of ova in the phytotelm located in May 2011 at Rutland Island was monitored continuously until complete tadpole transformation. Unpigmented, early-stage larvae were observed on 2<sup>nd</sup> May 2011. A total of 73 hatchlings presumably from a single clutch could be counted in the phytotelm. Following subsequent rain showers four days later on 6<sup>th</sup> May, only 25 tadpoles of Stage 20 could be observed, the rest presumably washed out by overflow. At this stage, the tadpoles were translucent and colourless, but speckled with black, with white abdominal yolk region, dorsally positioned eyes and labia visible. On 19<sup>th</sup> May, i.e., 13 days later, two samples of Stages 30 and 35 were collected and preserved in formalin. Tadpoles of these stages had exposed hind limbs, lacking forelimb buds and were dull purplish-brown in colour, without a dorsal pattern. A week later, on 25<sup>th</sup> May, the tadpoles that developed into Stages of 41 and 43, were preserved. At these advanced stages, the tadpoles showed developed forelimbs, with expanded discs of fingers, more intense pigmentation on skin, and feeble barred pattern on limbs. The Stage 43 larva is briefly described: mouth positioned anteriorly, with prominent, keratinised pair of jaw sheaths; keratodont absent, eyes and nostrils positioned dorso-laterally (<abbrev xmlns:xlink="http://www.w3.org/1999/xlink" xlink:title="Distance between the anterior margins of the upper eyelids" xlink:type="simple">IO</abbrev> 1.46 mm), nostrils much closer to eyes than snout tip. Body depressed, head-body 1.5 times as long as broad (HBL: HBW 1.53), tail almost twice as long as head-body (tL/HBL 1.95) with well-developed caudal musculature. Measurements of the tadpoles are in Table <xref ref-type="table" rid="T4">5</xref>.</p><table-wrap id="T4" position="float" orientation="portrait"><label>Table 5.</label><caption><p>Morphometric measurements of tadpoles of <italic><tp:taxon-name><tp:taxon-name-part taxon-name-part-type="genus">Blythophryne</tp:taxon-name-part> <tp:taxon-name-part taxon-name-part-type="species">beryet</tp:taxon-name-part></tp:taxon-name></italic> gen. et sp. n.</p></caption><table id="TID0EP2CI" rules="all"><tbody><tr><th rowspan="1" colspan="1">Stage</th><th rowspan="1" colspan="1">
                      <abbrev xmlns:xlink="http://www.w3.org/1999/xlink" xlink:title="Distance between the two orbits" xlink:type="simple">IOL</abbrev>
                    </th><th rowspan="1" colspan="1">
                      <abbrev xmlns:xlink="http://www.w3.org/1999/xlink" xlink:title="Distance between the external nares" xlink:type="simple">IND</abbrev>
                    </th><th rowspan="1" colspan="1">
                      <abbrev xmlns:xlink="http://www.w3.org/1999/xlink" xlink:title="Distance between nostril and eye" xlink:type="simple">NED</abbrev>
                    </th><th rowspan="1" colspan="1">
                      <abbrev xmlns:xlink="http://www.w3.org/1999/xlink" xlink:title="Distance from the snout to the eye" xlink:type="simple">NSD</abbrev>
                    </th><th rowspan="1" colspan="1">
                      <abbrev xmlns:xlink="http://www.w3.org/1999/xlink" xlink:title="Distance from snout to the spiracle" xlink:type="simple">SS</abbrev>
                    </th><th rowspan="1" colspan="1">
                      <abbrev xmlns:xlink="http://www.w3.org/1999/xlink" xlink:title="Distance from snout to the vent" xlink:type="simple">SV</abbrev>
                    </th><th rowspan="1" colspan="1">
                      <abbrev xmlns:xlink="http://www.w3.org/1999/xlink" xlink:title="Distance from snout tip to the point of the initiation of tail from the body" xlink:type="simple">BL</abbrev>
                    </th><th rowspan="1" colspan="1">
                      <abbrev xmlns:xlink="http://www.w3.org/1999/xlink" xlink:title="Distance from the point of initiation of tail till the tip of the tail" xlink:type="simple">TL</abbrev>
                    </th><th rowspan="1" colspan="1">
                      <abbrev xmlns:xlink="http://www.w3.org/1999/xlink" xlink:title="Distance measured at point of the maximum width of the body" xlink:type="simple">MBW</abbrev>
                    </th><th rowspan="1" colspan="1">
                      <abbrev xmlns:xlink="http://www.w3.org/1999/xlink" xlink:title="Distance measured at the point of the maximum height of the tail by laterally positing the tadpole" xlink:type="simple">MTH</abbrev>
                    </th><th rowspan="1" colspan="1">
                      <abbrev xmlns:xlink="http://www.w3.org/1999/xlink" xlink:title="Distance measured on the tail at the point of initiation of the tail from the body where the tail width is maximum" xlink:type="simple">MTMW</abbrev>
                    </th><th rowspan="1" colspan="1">
                      <abbrev xmlns:xlink="http://www.w3.org/1999/xlink" xlink:title="Distance measured on the tail at the point where the tail muscle reaches maximum height" xlink:type="simple">TMH</abbrev>
                    </th><th rowspan="1" colspan="1">
                      <abbrev xmlns:xlink="http://www.w3.org/1999/xlink" xlink:title="Oral disc diameter" xlink:type="simple">ODD</abbrev>
                    </th><th rowspan="1" colspan="1">
                      <abbrev xmlns:xlink="http://www.w3.org/1999/xlink" xlink:title="Vent tube length" xlink:type="simple">VTL</abbrev>
                    </th><th rowspan="1" colspan="1">
                      <abbrev xmlns:xlink="http://www.w3.org/1999/xlink" xlink:title="Height of the fin measured at the place of the maximum height of the dorsal fin" xlink:type="simple">DFH</abbrev>
                    </th><th rowspan="1" colspan="1">
                      <abbrev xmlns:xlink="http://www.w3.org/1999/xlink" xlink:title="Ventral fin height measured at the place of the maximum height of the ventral fin" xlink:type="simple">VFH</abbrev>
                    </th></tr><tr><td rowspan="1" colspan="1">
              <bold>30</bold>
            </td><td rowspan="1" colspan="1">1</td><td rowspan="1" colspan="1">0.8</td><td rowspan="1" colspan="1">0.4</td><td rowspan="1" colspan="1">0.7</td><td rowspan="1" colspan="1">3.6</td><td rowspan="1" colspan="1">1.6</td><td rowspan="1" colspan="1">5</td><td rowspan="1" colspan="1">11.1</td><td rowspan="1" colspan="1">2.8</td><td rowspan="1" colspan="1">2.5</td><td rowspan="1" colspan="1">1.1</td><td rowspan="1" colspan="1">1.3</td><td rowspan="1" colspan="1">1.2</td><td rowspan="1" colspan="1">0.7</td><td rowspan="1" colspan="1">0.6</td><td rowspan="1" colspan="1">0.4</td></tr><tr><td rowspan="1" colspan="1">
              <bold>35</bold>
            </td><td rowspan="1" colspan="1">1.1</td><td rowspan="1" colspan="1">1.1</td><td rowspan="1" colspan="1">0.4</td><td rowspan="1" colspan="1">0.8</td><td rowspan="1" colspan="1">5</td><td rowspan="1" colspan="1">3.3</td><td rowspan="1" colspan="1">6.8</td><td rowspan="1" colspan="1">12.4</td><td rowspan="1" colspan="1">3.7</td><td rowspan="1" colspan="1">3.5</td><td rowspan="1" colspan="1">1.3</td><td rowspan="1" colspan="1">2</td><td rowspan="1" colspan="1">1</td><td rowspan="1" colspan="1">1.7</td><td rowspan="1" colspan="1">0.9</td><td rowspan="1" colspan="1">0.7</td></tr><tr><td rowspan="1" colspan="1">
              <bold>41</bold>
            </td><td rowspan="1" colspan="1">1</td><td rowspan="1" colspan="1">1</td><td rowspan="1" colspan="1">0.4</td><td rowspan="1" colspan="1">0.6</td><td rowspan="1" colspan="1">3.9</td><td rowspan="1" colspan="1">2.4</td><td rowspan="1" colspan="1">6.1</td><td rowspan="1" colspan="1">11.8</td><td rowspan="1" colspan="1">3.8</td><td rowspan="1" colspan="1">2.8</td><td rowspan="1" colspan="1">1.3</td><td rowspan="1" colspan="1">1.8</td><td rowspan="1" colspan="1">1.5</td><td rowspan="1" colspan="1">0.9</td><td rowspan="1" colspan="1">0.7</td><td rowspan="1" colspan="1">0.7</td></tr><tr><td rowspan="1" colspan="1">
              <bold>42</bold>
            </td><td rowspan="1" colspan="1">1.3 (±.20)</td><td rowspan="1" colspan="1">1.1</td><td rowspan="1" colspan="1">0.4 (±.05)</td><td rowspan="1" colspan="1">0.7 (±.10)</td><td rowspan="1" colspan="1">
                      <abbrev xmlns:xlink="http://www.w3.org/1999/xlink" xlink:title="Not measured" xlink:type="simple">NA</abbrev>
                    </td><td rowspan="1" colspan="1">
                      <abbrev xmlns:xlink="http://www.w3.org/1999/xlink" xlink:title="Not measured" xlink:type="simple">NA</abbrev>
                    </td><td rowspan="1" colspan="1">7.3 (±.05)</td><td rowspan="1" colspan="1">13.6 (±.05)</td><td rowspan="1" colspan="1">3.5 (±.05)</td><td rowspan="1" colspan="1">3.2 (±.10)</td><td rowspan="1" colspan="1">1.8 (±.20)</td><td rowspan="1" colspan="1">1.9 (±.15)</td><td rowspan="1" colspan="1">1.3 (±.25)</td><td rowspan="1" colspan="1">
                      <abbrev xmlns:xlink="http://www.w3.org/1999/xlink" xlink:title="Not measured" xlink:type="simple">NA</abbrev>
                    </td><td rowspan="1" colspan="1">0.9 (±.05)</td><td rowspan="1" colspan="1">0.7 (±.05)</td></tr><tr><td rowspan="1" colspan="1">
              <bold>43</bold>
            </td><td rowspan="1" colspan="1">1.5 (±.30)</td><td rowspan="1" colspan="1">1.1</td><td rowspan="1" colspan="1">0.8 (±.20)</td><td rowspan="1" colspan="1">
                      <abbrev xmlns:xlink="http://www.w3.org/1999/xlink" xlink:title="Not measured" xlink:type="simple">NA</abbrev>
                    </td><td rowspan="1" colspan="1">
                      <abbrev xmlns:xlink="http://www.w3.org/1999/xlink" xlink:title="Not measured" xlink:type="simple">NA</abbrev>
                    </td><td rowspan="1" colspan="1">
                      <abbrev xmlns:xlink="http://www.w3.org/1999/xlink" xlink:title="Not measured" xlink:type="simple">NA</abbrev>
                    </td><td rowspan="1" colspan="1">7.0 (±.10)</td><td rowspan="1" colspan="1">9.4 (±1.05)</td><td rowspan="1" colspan="1">3.8 (±.20)</td><td rowspan="1" colspan="1">1.9 (±.35)</td><td rowspan="1" colspan="1">1.2 (±.10)</td><td rowspan="1" colspan="1">1.6</td><td rowspan="1" colspan="1">1.7 (±.10)</td><td rowspan="1" colspan="1">
                      <abbrev xmlns:xlink="http://www.w3.org/1999/xlink" xlink:title="Not measured" xlink:type="simple">NA</abbrev>
                    </td><td rowspan="1" colspan="1">0.4 (±.05)</td><td rowspan="1" colspan="1">0.3</td></tr></tbody></table></table-wrap></tp:treatment-sec><tp:treatment-sec sec-type="Description of Tadpole"><title>Description of Tadpole</title><p>
              <bold>(Stage 35).</bold> Body tubular in dorsal and ovoid in lateral views, respectively (Fig. <xref ref-type="fig" rid="F6">6c</xref>). When viewed laterally, body dorsum is flattened and depressed medially; ventrally body slightly flattened at anterior end and convex towards posterior; body length 35% of total length; body attains maximum diameter in region immediately behind eyes. Snout broad and truncate in dorsal and pointed in lateral views, respectively. Eyes large; located and oriented dorso-laterally. Nostrils rounded with elevated rim, located almost midway but closer to eyes than snout, placed linear to eye in dorsal view; internarial distance subequal to interorbital distance. Spiracle <!--PageBreak--><!--PageBreak--><!--PageBreak--><!--PageBreak-->sinistral and long with no inner wall; spiracle opening large; tube orientated postero-laterally, opening located approximately at midbody. Distance between spiracle and snout about 60% of body length. Intestinal coils not visible through the belly wall; vent tube medial. Tail tip broadly rounded; musculature linear till 1/3rd length of tail, after which it tapers. Dorsal fin slightly wider than ventral fin, originates posterior to body – tail junction and ventral fin at ventral terminus; both fins run parallel to tail muscle parallel through entire length of tail. Maximum tail height attained at about mid-length. Lateral line faintly visible. No glands observed on outer integument.</p><p>Oral disc positioned at terminal portion of body opening antero-ventrally (Fig. <xref ref-type="fig" rid="F6">6e</xref>); Rostral width of oral disc 27% body width, non-emarginate; entire oral disc visible dorsally; single row of seven to eight large marginal papillae present on lower labium and two to three on lateral corners; none present on upper labium; a single submarginal papilla located at each lateral corners; lower labium larger than upper labium. Denticle rows absent. Jaw sheaths well developed, heavily keratinised. Jaw sheaths completely serrated with minute serrations on lower jaw than upper jaw; suprarostrodont convex medially, longer than wide and lateral process of subequal height through length; infrarostrodont U-shaped.</p><p>Measurements (in mm; mean shown without parentheses and standard errors are shown in parentheses): Measurements of the seven tadpoles of various stage of development (Stages 30, 35, 41, 42 and 43) are presented in Table <xref ref-type="table" rid="T4">5</xref>.</p></tp:treatment-sec><tp:treatment-sec sec-type="Colour"><title>Colour.</title><p>In life, dorsally, outer integument brown, with no melanopores. Ventrally, integument translucent but the gut was not visible; throat speckled. Both tail fins transparent with few melanophores. Laterally, tail muscle white with a few brown spots spread mainly at anterior region of tail. A completely transformed metamorph (<abbrev xmlns:xlink="http://www.w3.org/1999/xlink" xlink:title="Distance from tip of the snout till the cloaca" xlink:type="simple">SVL</abbrev> 10.6 mm; <abbrev xmlns:xlink="http://www.w3.org/1999/xlink" xlink:title="Distance from the tip of the snout to the posterior edge of the mandible" xlink:type="simple">HL</abbrev> 4.23 mm) resembles adult in morphology, with an evident inverted ‘V’ mark on dorsum and transverse crossbars on limbs.</p></tp:treatment-sec><tp:treatment-sec sec-type="Morphological comparisons"><title>Morphological comparisons.</title><p>Morphological and osteological characteristics of this new taxon are compared with members of other known Oriental bufonid genera below. The new taxon described here differs from the following known genera thus (only opposing character states in the genera being compared are mentioned):</p><p>
              <italic><tp:taxon-name><tp:taxon-name-part taxon-name-part-type="genus">Parapelophryne</tp:taxon-name-part></tp:taxon-name></italic> Fei, Ye &amp; Jiang, 2003: type species– <italic><tp:taxon-name><tp:taxon-name-part taxon-name-part-type="genus">Nectophryne</tp:taxon-name-part> <tp:taxon-name-part taxon-name-part-type="species">scalptus</tp:taxon-name-part></tp:taxon-name></italic> [current name combination: <italic><tp:taxon-name><tp:taxon-name-part taxon-name-part-type="genus">Parapelophryne</tp:taxon-name-part> <tp:taxon-name-part taxon-name-part-type="species">scalpta</tp:taxon-name-part></tp:taxon-name></italic> (<xref ref-type="bibr" rid="B48">Liu and Hu 1973</xref>)]: Presence of eight presacral vertebrae and absence of parotoid glands (<xref ref-type="bibr" rid="B22">Fei et al. 2003</xref>). The phylogenetic position of this taxon was assessed by <xref ref-type="bibr" rid="B52">Matsui et al. (2015)</xref>, who found it to be sister taxon to <italic><tp:taxon-name><tp:taxon-name-part taxon-name-part-type="genus">Bufo</tp:taxon-name-part> <tp:taxon-name-part taxon-name-part-type="species">japonicus</tp:taxon-name-part></tp:taxon-name></italic>, thereby providing additional evidence for its distinctness from <italic><tp:taxon-name><tp:taxon-name-part taxon-name-part-type="genus">Blythophryne</tp:taxon-name-part></tp:taxon-name></italic> gen. n. described here. Distribution: Hainan, eastern China.</p><p>
              <italic><tp:taxon-name><tp:taxon-name-part taxon-name-part-type="genus">Pedostibes</tp:taxon-name-part></tp:taxon-name></italic> Günther, 1875: type species – <italic><tp:taxon-name><tp:taxon-name-part taxon-name-part-type="genus">Pedostibes</tp:taxon-name-part> <tp:taxon-name-part taxon-name-part-type="species">tuberculosus</tp:taxon-name-part></tp:taxon-name></italic> Günther, 1875: Larger adult size (<abbrev xmlns:xlink="http://www.w3.org/1999/xlink" xlink:title="Distance from tip of the snout till the cloaca" xlink:type="simple">SVL</abbrev> 36.6–38.5 mm), presence of eight presacral vertebrae; short, rounded parotoid glands; tips of fingers dilated into truncated discs; small, numerous pigmented ova laid in strings, as in members of the genus <italic><tp:taxon-name><tp:taxon-name-part taxon-name-part-type="genus">Duttaphrynus</tp:taxon-name-part></tp:taxon-name></italic> and exotrophic larvae (Günther 1875, <xref ref-type="bibr" rid="B44">Inger et al. 1984</xref>, <xref ref-type="bibr" rid="B22">Fei et al. 2003</xref>, <xref ref-type="bibr" rid="B53">Matsui et al. 2007</xref>). Currently, the genus <italic><tp:taxon-name><tp:taxon-name-part taxon-name-part-type="genus">Pedostibes</tp:taxon-name-part></tp:taxon-name></italic> is represented by five nominal species, which show a disjointed distribution pattern. The westernmost of all, <italic><tp:taxon-name><tp:taxon-name-part taxon-name-part-type="genus">Pedostibes</tp:taxon-name-part> <tp:taxon-name-part taxon-name-part-type="species">tuberculosus</tp:taxon-name-part></tp:taxon-name></italic>, is the type species associated <!--PageBreak-->to the generic name (Günther 1875). <italic><tp:taxon-name><tp:taxon-name-part taxon-name-part-type="genus">Pedostibes</tp:taxon-name-part> <tp:taxon-name-part taxon-name-part-type="species">kempi</tp:taxon-name-part></tp:taxon-name></italic> is known from the Garo Hills in Meghalaya, north-east India. Presently, <italic><tp:taxon-name><tp:taxon-name-part taxon-name-part-type="genus">Pedostibes</tp:taxon-name-part> <tp:taxon-name-part taxon-name-part-type="species">kempi</tp:taxon-name-part></tp:taxon-name></italic> is considered congeneric, but differs in having a concealed tympanum. The remaining species, namely, <italic><tp:taxon-name><tp:taxon-name-part taxon-name-part-type="genus">Pedostibes</tp:taxon-name-part> <tp:taxon-name-part taxon-name-part-type="species">rugosus</tp:taxon-name-part></tp:taxon-name></italic>, <italic><tp:taxon-name><tp:taxon-name-part taxon-name-part-type="genus">Pedostibes</tp:taxon-name-part> <tp:taxon-name-part taxon-name-part-type="species">hosii</tp:taxon-name-part></tp:taxon-name></italic> and <italic><tp:taxon-name><tp:taxon-name-part taxon-name-part-type="genus">Pedostibes</tp:taxon-name-part> <tp:taxon-name-part taxon-name-part-type="species">everetti</tp:taxon-name-part></tp:taxon-name></italic> occur in the Indo-Chinese and Indo-Malayan regions (<xref ref-type="bibr" rid="B25">Frost 2014</xref>). <xref ref-type="bibr" rid="B4">Bocxlaer et al. (2009)</xref>, and more recently <xref ref-type="bibr" rid="B62">Ron et al. (2015)</xref>, in their phylogenetic studies, showed that the genus <italic><tp:taxon-name><tp:taxon-name-part taxon-name-part-type="genus">Pedostibes</tp:taxon-name-part></tp:taxon-name></italic>, as currently defined, does not constitute a monophyletic group. According to their study, the type species, <italic><tp:taxon-name><tp:taxon-name-part taxon-name-part-type="genus">Pedostibes</tp:taxon-name-part> <tp:taxon-name-part taxon-name-part-type="species">tuberculosus</tp:taxon-name-part></tp:taxon-name></italic> does not show a close relationship with the south-east Asian <italic><tp:taxon-name><tp:taxon-name-part taxon-name-part-type="genus">Pedostibes</tp:taxon-name-part> <tp:taxon-name-part taxon-name-part-type="species">hosii</tp:taxon-name-part></tp:taxon-name></italic>. On the other hand, they demonstrated that <italic><tp:taxon-name><tp:taxon-name-part taxon-name-part-type="genus">Pedostibes</tp:taxon-name-part> <tp:taxon-name-part taxon-name-part-type="species">hosii</tp:taxon-name-part></tp:taxon-name></italic> is the sister taxon to <italic><tp:taxon-name><tp:taxon-name-part taxon-name-part-type="genus">Phrynoidis</tp:taxon-name-part> <tp:taxon-name-part taxon-name-part-type="species">juxtasper</tp:taxon-name-part></tp:taxon-name></italic>. In addition, the generic placement of <italic><tp:taxon-name><tp:taxon-name-part taxon-name-part-type="genus">Pedostibes</tp:taxon-name-part> <tp:taxon-name-part taxon-name-part-type="species">kempi</tp:taxon-name-part></tp:taxon-name></italic> is also uncertain owing to the inconsistencies in morphological characters associated with this taxon. Hence, resolving the higher level systematic status of the south-east Asian taxa currently allocated to the genus <italic><tp:taxon-name><tp:taxon-name-part taxon-name-part-type="genus">Pedostibes</tp:taxon-name-part></tp:taxon-name></italic> will require further study. Distribution: Western Ghats, Indochina, Malay Peninsula.</p><p>
              <italic><tp:taxon-name><tp:taxon-name-part taxon-name-part-type="genus">Bufoides</tp:taxon-name-part></tp:taxon-name></italic> Pillai &amp; Yazdani, 1973: type species– <italic><tp:taxon-name><tp:taxon-name-part taxon-name-part-type="genus">Ansonia</tp:taxon-name-part> <tp:taxon-name-part taxon-name-part-type="species">meghalayana</tp:taxon-name-part></tp:taxon-name></italic> [current name combination: <italic><tp:taxon-name><tp:taxon-name-part taxon-name-part-type="genus">Bufoides</tp:taxon-name-part> <tp:taxon-name-part taxon-name-part-type="species">meghalayanus</tp:taxon-name-part></tp:taxon-name></italic> (Yazdani &amp; Chanda, 1971); currently monotypic, but additional, unnamed species recognised; <xref ref-type="bibr" rid="B17">Das et al. 2009</xref>]: Larger adult size (mean 42.9 mm, range 37–47 mm), absence of webbing and expanded discs in fingers, hidden tympanum, presence of cranial ridges and large, pigmented ova laid in strings, as in <italic><tp:taxon-name><tp:taxon-name-part taxon-name-part-type="genus">Duttaphrynus</tp:taxon-name-part></tp:taxon-name></italic> (Yazdni and Chanda 1972, <xref ref-type="bibr" rid="B59">Pillai and Yazdani 1973</xref>, <xref ref-type="bibr" rid="B22">Fei et al. 2003</xref>), presence of seven presacral vertebrae, distinguish this taxon from the newly described genus. Distribution: Khasi Hills, Meghalaya, north-east India (<xref ref-type="bibr" rid="B25">Frost 2014</xref>). <italic><tp:taxon-name><tp:taxon-name-part taxon-name-part-type="genus">Pelophryne</tp:taxon-name-part></tp:taxon-name></italic> Barbour, 1938: type species– <italic><tp:taxon-name><tp:taxon-name-part taxon-name-part-type="genus">Pelophryne</tp:taxon-name-part> <tp:taxon-name-part taxon-name-part-type="species">albotaeniata</tp:taxon-name-part></tp:taxon-name></italic> Barbour, 1938: Presence of coccygeal expansions, absence of parotoid glands; fleshy manus with one phalange free of web and presence of seven (occasionally six) presacral vertebrae, urostyle fused to the sacrum and less number (n ≤ 30) of larger sized yolky eggs (<xref ref-type="bibr" rid="B2">Barbour 1938</xref>, <xref ref-type="bibr" rid="B40">Inger 1954</xref>, <xref ref-type="bibr" rid="B42">1966</xref>; <xref ref-type="bibr" rid="B53">Matsui et al. 2007</xref>). Distribution: eastern Asia, Sundaland and the Philippines (Frost 2011).</p><p>
              <italic><tp:taxon-name><tp:taxon-name-part taxon-name-part-type="genus">Sabahphrynus</tp:taxon-name-part></tp:taxon-name></italic> Matsui, Yambun &amp; Sudin, 2007: type species– <italic><tp:taxon-name><tp:taxon-name-part taxon-name-part-type="genus">Nectophryne</tp:taxon-name-part> <tp:taxon-name-part taxon-name-part-type="species">maculata</tp:taxon-name-part></tp:taxon-name></italic> [current name combination: <italic><tp:taxon-name><tp:taxon-name-part taxon-name-part-type="genus">Sabahphrynus</tp:taxon-name-part> <tp:taxon-name-part taxon-name-part-type="species">maculatus</tp:taxon-name-part></tp:taxon-name></italic> (Mocquard, 1890)]: Larger adult size (41.21 ± 2.5, 30.4–52.6), presence of eight presacral vertebrae, absence of tympanum and parotoid glands, absence of webbing between the fingers, over 50 eggs/ovary and absence of an external vocal sac in males (<xref ref-type="bibr" rid="B53">Matsui et al. 2007</xref>). Distribution: endemic to Borneo (<xref ref-type="bibr" rid="B25">Frost 2014</xref>).</p><p>
              <italic><tp:taxon-name><tp:taxon-name-part taxon-name-part-type="genus">Duttaphrynus</tp:taxon-name-part></tp:taxon-name></italic> Frost, Grant, Faivovich, Bain, Haas, Haddad, de Sá, Channing, Wilkinson, Donnellan, Raxworthy, Campbell, Blotto, Moler, Drewes, Nussbaum, Lynch, Green &amp; Wheeler, 2006: type species– <italic><tp:taxon-name><tp:taxon-name-part taxon-name-part-type="genus">Bufo</tp:taxon-name-part> <tp:taxon-name-part taxon-name-part-type="species">melanostictus</tp:taxon-name-part></tp:taxon-name></italic> [current name combination: <italic><tp:taxon-name><tp:taxon-name-part taxon-name-part-type="genus">Duttaphrynus</tp:taxon-name-part> <tp:taxon-name-part taxon-name-part-type="species">melanostictus</tp:taxon-name-part></tp:taxon-name></italic> (Schneider, 1799)]: Large adult size (mean <abbrev xmlns:xlink="http://www.w3.org/1999/xlink" xlink:title="Distance from tip of the snout till the cloaca" xlink:type="simple">SVL</abbrev> 43.7 mm), presence of eight presacral vertebrae, presence of keratinised cephalic ridges in some species, presence of large, keratinised warts on the dorsum, absence of expanded discs in finger and toe tips, absence of webbing between the fingers, numerous black pigmented ova laid in long, continuous strings, exotrophic larvae and terrestrial habit (<xref ref-type="bibr" rid="B20">Dubois and Ohler 1999</xref>, <xref ref-type="bibr" rid="B49">Manamendra-Arachchi and Pethiyagoda 1998</xref>). Particularly, the nomen <italic><tp:taxon-name><tp:taxon-name-part taxon-name-part-type="genus">Bufo</tp:taxon-name-part> <tp:taxon-name-part taxon-name-part-type="species">camortensis</tp:taxon-name-part></tp:taxon-name></italic> (holotype – ZSI A 6955) erected for a species that is currently considered to represent <italic><tp:taxon-name><tp:taxon-name-part taxon-name-part-type="genus">Duttaphrynus</tp:taxon-name-part> <tp:taxon-name-part taxon-name-part-type="species">melanostictus</tp:taxon-name-part></tp:taxon-name></italic> differs from the new taxon described here by its <!--PageBreak-->considerably large adult size [<abbrev xmlns:xlink="http://www.w3.org/1999/xlink" xlink:title="Distance from tip of the snout till the cloaca" xlink:type="simple">SVL</abbrev> – 67 mm (<italic>vs</italic>. much smaller mean adult size of 24 mm in <italic><tp:taxon-name><tp:taxon-name-part taxon-name-part-type="genus">Blythophryne</tp:taxon-name-part></tp:taxon-name></italic> gen. n.), presence of keratinised cephalic ridges and glandular tubercles on the body (vs. absent in <italic><tp:taxon-name><tp:taxon-name-part taxon-name-part-type="genus">Blythophryne</tp:taxon-name-part></tp:taxon-name></italic> gen. n.), absence of webbing between the fingers and dilated terminal discs in the digits (vs. present in <italic><tp:taxon-name><tp:taxon-name-part taxon-name-part-type="genus">Blythophryne</tp:taxon-name-part></tp:taxon-name></italic> gen. n.). Distribution: East Africa through the Middle East, India, Indochina, east to the Sundas till Bali (<xref ref-type="bibr" rid="B25">Frost 2014</xref>).</p><p>
              <italic><tp:taxon-name><tp:taxon-name-part taxon-name-part-type="genus">Ansonia</tp:taxon-name-part></tp:taxon-name></italic> Stoliczka, 1870: type species – <italic><tp:taxon-name><tp:taxon-name-part taxon-name-part-type="genus">Ansonia</tp:taxon-name-part> <tp:taxon-name-part taxon-name-part-type="species">penangensis</tp:taxon-name-part></tp:taxon-name></italic> Stoliczka, 1870: small to medium adult size (35–40 mm), absence of (or rudimentary) webbing between the fingers, presence of eight presacral vertebrae, absence of dilations in finger and toe tips, absence of parotoid glands, exotropic larvae with prominent oral discs and torrential stream dwelling habit (<xref ref-type="bibr" rid="B41">Inger 1960</xref>, <xref ref-type="bibr" rid="B51">Matsui et al. 2010</xref>). Distribution: Indo-Malayan region and the Philippines (<xref ref-type="bibr" rid="B25">Frost 2014</xref>).</p><p>
              <italic><tp:taxon-name><tp:taxon-name-part taxon-name-part-type="genus">Adenomus</tp:taxon-name-part></tp:taxon-name></italic> Cope, 1861: type species– <italic><tp:taxon-name><tp:taxon-name-part taxon-name-part-type="genus">Adenomus</tp:taxon-name-part> <tp:taxon-name-part taxon-name-part-type="species">badioflavus</tp:taxon-name-part></tp:taxon-name></italic> Cope, 1861, a junior synonym of <italic><tp:taxon-name><tp:taxon-name-part taxon-name-part-type="genus">Bufo</tp:taxon-name-part> <tp:taxon-name-part taxon-name-part-type="species">kelaartii</tp:taxon-name-part></tp:taxon-name></italic> [current name combination: <italic><tp:taxon-name><tp:taxon-name-part taxon-name-part-type="genus">Adenomus</tp:taxon-name-part> <tp:taxon-name-part taxon-name-part-type="species">kelaarti</tp:taxon-name-part></tp:taxon-name></italic> (Günther, 1858)]: The genus <italic><tp:taxon-name><tp:taxon-name-part taxon-name-part-type="genus">Adenomus</tp:taxon-name-part></tp:taxon-name></italic> was resurrected from the synonymy of ‘<italic><tp:taxon-name><tp:taxon-name-part taxon-name-part-type="genus">Bufo</tp:taxon-name-part></tp:taxon-name></italic>’ by <xref ref-type="bibr" rid="B49">Manamendra-Arachchi and Pethiyagoda (1998)</xref> to accommodate members of the <tp:taxon-name>‘<tp:taxon-name-part taxon-name-part-type="genus">Bufo</tp:taxon-name-part>’ <tp:taxon-name-part taxon-name-part-type="species">kelaarti</tp:taxon-name-part></tp:taxon-name> group, characterised by smooth finger edges; differing from the new taxon described here by its larger adult size (mean <abbrev xmlns:xlink="http://www.w3.org/1999/xlink" xlink:title="Distance from tip of the snout till the cloaca" xlink:type="simple">SVL</abbrev> 38.4 mm), presence of seven presacral vertebrae, absence of sheath-like webbing between fingers, absence of expanded discs at digit tips, presence of cranial ridges and indistinct tympanum (in <italic><tp:taxon-name><tp:taxon-name-part taxon-name-part-type="genus">Adenomus</tp:taxon-name-part> <tp:taxon-name-part taxon-name-part-type="species">kelaarti</tp:taxon-name-part></tp:taxon-name></italic>), terrestrial habit, pronounced sexual size dimorphism and unpigmented ova laid in long, continuous strings as in <italic><tp:taxon-name><tp:taxon-name-part taxon-name-part-type="genus">Duttaphrynus</tp:taxon-name-part></tp:taxon-name></italic> (<xref ref-type="bibr" rid="B49">Manamendra-Arachchi and Pethiyagoda 1998</xref>; <xref ref-type="bibr" rid="B34">Haas 1999</xref>; <xref ref-type="bibr" rid="B54">Meegaskumbura et al. 2015</xref>). Distribution: endemic to Sri Lanka (<xref ref-type="bibr" rid="B25">Frost 2014</xref>).</p><p>
              <italic><tp:taxon-name><tp:taxon-name-part taxon-name-part-type="genus">Ghatophryne</tp:taxon-name-part></tp:taxon-name></italic> Biju, Bocxlaer, Giri, Loader &amp; Bossuyt, 2009: type species– <italic><tp:taxon-name><tp:taxon-name-part taxon-name-part-type="genus">Ansonia</tp:taxon-name-part> <tp:taxon-name-part taxon-name-part-type="species">ornata</tp:taxon-name-part></tp:taxon-name></italic> [current name combination: <italic><tp:taxon-name><tp:taxon-name-part taxon-name-part-type="genus">Ghatophryne</tp:taxon-name-part> <tp:taxon-name-part taxon-name-part-type="species">ornata</tp:taxon-name-part></tp:taxon-name></italic> (Günther, 1876)]: larger adult size (up to 35 mm <abbrev xmlns:xlink="http://www.w3.org/1999/xlink" xlink:title="Distance from tip of the snout till the cloaca" xlink:type="simple">SVL</abbrev>), characteristic reddish dorsal and ventral colouration, absence of parotoid glands, absence of webbing between the fingers, finger tips not dilated to discs and torrential stream dwelling habit (<xref ref-type="bibr" rid="B3">Biju et al. 2009</xref>). Distribution: Central Western Ghats in the states of Kerala and Karnataka (<xref ref-type="bibr" rid="B25">Frost 2014</xref>).</p><p>
              <italic><tp:taxon-name><tp:taxon-name-part taxon-name-part-type="genus">Xanthophryne</tp:taxon-name-part></tp:taxon-name></italic> Biju Bocxlaer, Giri, Loader &amp; Bossuyt, 2009: type species– <italic><tp:taxon-name><tp:taxon-name-part taxon-name-part-type="genus">Bufo</tp:taxon-name-part> <tp:taxon-name-part taxon-name-part-type="species">koynaensis</tp:taxon-name-part></tp:taxon-name></italic> [current name combination: <italic><tp:taxon-name><tp:taxon-name-part taxon-name-part-type="genus">Xanthophryne</tp:taxon-name-part> <tp:taxon-name-part taxon-name-part-type="species">koynaensis</tp:taxon-name-part></tp:taxon-name></italic> (Soman, 1963)]: Larger adult size (up to 35.3 mm <abbrev xmlns:xlink="http://www.w3.org/1999/xlink" xlink:title="Distance from tip of the snout till the cloaca" xlink:type="simple">SVL</abbrev>), presence of characteristic chrome yellow patches along the flanks and sides of the abdomen, indistinct tympanum, weak, rounded parotoid glands, absence of webbing in fingers and discs in toes and fingers; large, pigmented ova laid in stagnant puddles on the ground (<xref ref-type="bibr" rid="B3">Biju et al. 2009</xref>). Distribution: Known only from Northern Western Ghats in Maharashtra, India (<xref ref-type="bibr" rid="B25">Frost 2014</xref>).</p><p>
              <italic><tp:taxon-name><tp:taxon-name-part taxon-name-part-type="genus">Leptophryne</tp:taxon-name-part></tp:taxon-name></italic> Fitzinger, 1843: type species – <italic><tp:taxon-name><tp:taxon-name-part taxon-name-part-type="genus">Bufo</tp:taxon-name-part> <tp:taxon-name-part taxon-name-part-type="species">cruentatus</tp:taxon-name-part></tp:taxon-name></italic> [current name combination: <italic><tp:taxon-name><tp:taxon-name-part taxon-name-part-type="genus">Leptophryne</tp:taxon-name-part> <tp:taxon-name-part taxon-name-part-type="species">cruentata</tp:taxon-name-part></tp:taxon-name></italic> (Tschudi, 1838)]: <xref ref-type="bibr" rid="B19">Dubois (1982)</xref> resurrected the genus <italic><tp:taxon-name><tp:taxon-name-part taxon-name-part-type="genus">Leptophryne</tp:taxon-name-part></tp:taxon-name></italic> Fitzinger, 1843 as the senior synonym of <italic><tp:taxon-name><tp:taxon-name-part taxon-name-part-type="genus">Cacophryne</tp:taxon-name-part></tp:taxon-name></italic> Davis, 1935, which currently comprises two species – <italic><tp:taxon-name><tp:taxon-name-part taxon-name-part-type="genus">Leptophryne</tp:taxon-name-part> <tp:taxon-name-part taxon-name-part-type="species">borbonica</tp:taxon-name-part></tp:taxon-name></italic> (Tschudi, 1838) and <italic><tp:taxon-name><tp:taxon-name-part taxon-name-part-type="genus">Leptophryne</tp:taxon-name-part> <tp:taxon-name-part taxon-name-part-type="species">cruentata</tp:taxon-name-part></tp:taxon-name></italic> (Tschudi, 1838). Presence of eight presacral vertebrae; firmisternal pectoral girdle; elongate subarticular tubercles near the base of each toe, numerous pigmented eggs and exotrophic larvae (<xref ref-type="bibr" rid="B22">Fei et al. 2003</xref>) distinguish it from <italic><tp:taxon-name><tp:taxon-name-part taxon-name-part-type="genus">Blythophryne</tp:taxon-name-part> <tp:taxon-name-part taxon-name-part-type="species">beryet</tp:taxon-name-part></tp:taxon-name></italic> gen. et sp. n. Distribution: Sundaland (<xref ref-type="bibr" rid="B25">Frost 2014</xref>).</p><!--PageBreak--><p>
              <italic><tp:taxon-name><tp:taxon-name-part taxon-name-part-type="genus">Pseudobufo</tp:taxon-name-part></tp:taxon-name></italic> Tschudi, 1838: type species – <italic><tp:taxon-name><tp:taxon-name-part taxon-name-part-type="genus">Pseudobufo</tp:taxon-name-part> <tp:taxon-name-part taxon-name-part-type="species">subasper</tp:taxon-name-part></tp:taxon-name></italic> Tschudi, 1838: Large body size, stout habitus; presence of seven presacral vertebrae (vs. six in <italic><tp:taxon-name><tp:taxon-name-part taxon-name-part-type="genus">Blythophryne</tp:taxon-name-part></tp:taxon-name></italic> gen. n.) completely (to the tip of Toe IV) webbed feet (vs. incomplete toe webbing in <italic><tp:taxon-name><tp:taxon-name-part taxon-name-part-type="genus">Blythophryne</tp:taxon-name-part> <tp:taxon-name-part taxon-name-part-type="species">beryet</tp:taxon-name-part></tp:taxon-name></italic> gen. et sp. n.), fingers basally webbed; parotoid glands absent; dorsal, lateral and ventral skin surfaces with fine spinules, dorsoventrally depressed body with large, round warts and dorsally positioned nostrils (vs. lateral) distinguish it from the new genus described here (<xref ref-type="bibr" rid="B22">Fei et al. 2003</xref>; <xref ref-type="bibr" rid="B45">Inger and Stuebing 2005</xref>). Distribution: Sundaland.</p><p>
              <italic><tp:taxon-name><tp:taxon-name-part taxon-name-part-type="genus">Ingerophrynus</tp:taxon-name-part></tp:taxon-name></italic> Frost, Grant, Faivovich, Bain, Haas, Haddad, de Sá, Channing, Wilkinson, Donnellan, Raxworthy, Campbell, Blotto, Moler, Drewes, Nussbaum, Lynch, Green &amp; Wheeler, 2006: type species– <italic><tp:taxon-name><tp:taxon-name-part taxon-name-part-type="genus">Bufo</tp:taxon-name-part> <tp:taxon-name-part taxon-name-part-type="species">biporcatus</tp:taxon-name-part></tp:taxon-name></italic> [current name combination: <italic><tp:taxon-name><tp:taxon-name-part taxon-name-part-type="genus">Ingerophrynus</tp:taxon-name-part> <tp:taxon-name-part taxon-name-part-type="species">biporcatus</tp:taxon-name-part></tp:taxon-name></italic> (Gravenhorst, 1829)]: Presence of seven presacral vertebrae (vs. six); absence of lateral dilations in the digit tips (vs. present); absence of webbing between the fingers (vs. present) and endotrophic (vs. exotrophic) larvae distinguish <italic><tp:taxon-name><tp:taxon-name-part taxon-name-part-type="genus">Blythophryne</tp:taxon-name-part> <tp:taxon-name-part taxon-name-part-type="species">beryet</tp:taxon-name-part></tp:taxon-name></italic> gen. et sp. n. from <italic><tp:taxon-name><tp:taxon-name-part taxon-name-part-type="genus">Ingerophrynus</tp:taxon-name-part></tp:taxon-name></italic>. Distribution: Southern Yunnan, Indochina, the Malay Peninsula, the islands of Indo-Malaya, and Philippines.</p><p>
              <italic><tp:taxon-name><tp:taxon-name-part taxon-name-part-type="genus">Phrynoidis</tp:taxon-name-part></tp:taxon-name></italic> Fitzinger, 1843: type species – <italic><tp:taxon-name><tp:taxon-name-part taxon-name-part-type="genus">Bufo</tp:taxon-name-part> <tp:taxon-name-part taxon-name-part-type="species">asper</tp:taxon-name-part></tp:taxon-name></italic> [current name combination: <italic><tp:taxon-name><tp:taxon-name-part taxon-name-part-type="genus">Phrynoidis</tp:taxon-name-part> <tp:taxon-name-part taxon-name-part-type="species">asper</tp:taxon-name-part></tp:taxon-name></italic> (Gravenhorst, 1829)]: Large adult size (up to 100 mm <abbrev xmlns:xlink="http://www.w3.org/1999/xlink" xlink:title="Distance from tip of the snout till the cloaca" xlink:type="simple">SVL</abbrev>) presence of an omosternum, (vs. absent); presence of seven presacral vertebrae (vs. six); absence of lateral dilations of digit tips (vs. present) and exotrophic (vs. endotrophic) larvae distinguish this genus from the new genus <italic><tp:taxon-name><tp:taxon-name-part taxon-name-part-type="genus">Blythophryne</tp:taxon-name-part></tp:taxon-name></italic> gen. n. Distribution: Myanmar through western and peninsular Thailand, the Malay Peninsula, Sumatra, Borneo, and Java.</p><p>Apart from the above bufonid genera known from Oriental Asia, the new taxon described herein differs from the following central-west African genera:</p><p>
              <italic><tp:taxon-name><tp:taxon-name-part taxon-name-part-type="genus">Nectophryne</tp:taxon-name-part></tp:taxon-name></italic> Buchholz &amp; Peters, 1875: type species – <italic><tp:taxon-name><tp:taxon-name-part taxon-name-part-type="genus">Nectophryne</tp:taxon-name-part> <tp:taxon-name-part taxon-name-part-type="species">afra</tp:taxon-name-part></tp:taxon-name></italic> Buchholz &amp; Peters, 1875 by the presence of eight presacral vertebrae (vs. six in <italic><tp:taxon-name><tp:taxon-name-part taxon-name-part-type="genus">Blythophryne</tp:taxon-name-part> <tp:taxon-name-part taxon-name-part-type="species">beryet</tp:taxon-name-part></tp:taxon-name></italic> gen. et sp. n.); presence of lamelliform subdigital pads – a character unique to <italic><tp:taxon-name><tp:taxon-name-part taxon-name-part-type="genus">Nectophryne</tp:taxon-name-part></tp:taxon-name></italic> which is absent in the new taxon described here. Oriental forms including members of the genera <italic><tp:taxon-name><tp:taxon-name-part taxon-name-part-type="genus">Pedostibes</tp:taxon-name-part></tp:taxon-name></italic> and <italic><tp:taxon-name><tp:taxon-name-part taxon-name-part-type="genus">Pelophryne</tp:taxon-name-part></tp:taxon-name></italic> were attributed to <italic><tp:taxon-name><tp:taxon-name-part taxon-name-part-type="genus">Nectophryne</tp:taxon-name-part></tp:taxon-name></italic> earlier (<xref ref-type="bibr" rid="B6">Boulenger 1892</xref>, <xref ref-type="bibr" rid="B7">1896</xref>, <xref ref-type="bibr" rid="B8">1919</xref>), until <xref ref-type="bibr" rid="B2">Barbour (1938)</xref> redefined these genera.</p><p>
              <italic><tp:taxon-name><tp:taxon-name-part taxon-name-part-type="genus">Nectophrynoides</tp:taxon-name-part></tp:taxon-name></italic> Noble, 1926: type species – <italic><tp:taxon-name><tp:taxon-name-part taxon-name-part-type="genus">Nectophryne</tp:taxon-name-part> <tp:taxon-name-part taxon-name-part-type="species">tornieri</tp:taxon-name-part></tp:taxon-name></italic> [current name combination: <italic><tp:taxon-name><tp:taxon-name-part taxon-name-part-type="genus">Nectophrynoides</tp:taxon-name-part> <tp:taxon-name-part taxon-name-part-type="species">tornieri</tp:taxon-name-part></tp:taxon-name></italic> (Roux, 1906)]: The comparisons made here are restricted to the type species of <italic><tp:taxon-name><tp:taxon-name-part taxon-name-part-type="genus">Nectophrynoides</tp:taxon-name-part></tp:taxon-name></italic> because the genus is poorly defined and is composed of representatives with a broad spectrum of morphological and developmental characteristics. Though unique among bufonids in possessing an omosternum and a direct developmental mode (in <italic><tp:taxon-name><tp:taxon-name-part taxon-name-part-type="genus">Nectophrynoides</tp:taxon-name-part> <tp:taxon-name-part taxon-name-part-type="species">viviparus</tp:taxon-name-part></tp:taxon-name></italic>), members of this genus are poorly diagnosed with respect to other genera (<xref ref-type="bibr" rid="B55">Menegon et al. 2004</xref>). Larger adult size (<abbrev xmlns:xlink="http://www.w3.org/1999/xlink" xlink:title="Distance from tip of the snout till the cloaca" xlink:type="simple">SVL</abbrev> 21–30 mm), presence of expanded, truncate fingertips (vs. expanded and curved in <italic><tp:taxon-name><tp:taxon-name-part taxon-name-part-type="genus">Blythophryne</tp:taxon-name-part> <tp:taxon-name-part taxon-name-part-type="species">beryet</tp:taxon-name-part></tp:taxon-name></italic> gen. et sp. n.), presence of eight presacral vertebrae (vs. 6 in <italic><tp:taxon-name><tp:taxon-name-part taxon-name-part-type="genus">Blythophryne</tp:taxon-name-part> <tp:taxon-name-part taxon-name-part-type="species">beryet</tp:taxon-name-part></tp:taxon-name></italic> gen. et sp. n.) however, distinguish <italic><tp:taxon-name><tp:taxon-name-part taxon-name-part-type="genus">Nectophrynoides</tp:taxon-name-part></tp:taxon-name></italic> from the new taxon described here (see <xref ref-type="bibr" rid="B74">Tihen 1960</xref>; <xref ref-type="bibr" rid="B55">Menegon et al. 2004</xref>; <xref ref-type="bibr" rid="B37">Harper et al. 2010</xref>).</p></tp:treatment-sec><tp:treatment-sec sec-type="Molecular phylogeny"><title>Molecular phylogeny.</title><p>Multiple sequence alignment of the 16S homologous regions resulted in 498 conserved sites and 246 parsimoniously informative sites. In the <!--PageBreak-->phylogenetic analysis using both Maximum likelihood and Bayesian inference, the focal taxon showed a unique taxonomic position. The phylograms of both inference methods were similar (Fig. <xref ref-type="fig" rid="F7">7</xref>). <italic><tp:taxon-name><tp:taxon-name-part taxon-name-part-type="genus">Bufoides</tp:taxon-name-part> <tp:taxon-name-part taxon-name-part-type="species">meghalayanus</tp:taxon-name-part></tp:taxon-name></italic> was found to be the closest taxon to the focal species, <italic><tp:taxon-name><tp:taxon-name-part taxon-name-part-type="genus">Blythophryne</tp:taxon-name-part> <tp:taxon-name-part taxon-name-part-type="species">beryet</tp:taxon-name-part></tp:taxon-name></italic> gen. et sp. n. in the tree generated using 36 species from Asia and Africa but with relatively low support (Fig. <xref ref-type="fig" rid="F7">7a</xref>). However, when analysed with more of the Asian toads, it clearly separates out from species of <italic><tp:taxon-name><tp:taxon-name-part taxon-name-part-type="genus">Duttaphrynus</tp:taxon-name-part></tp:taxon-name></italic>, as well as, those of <italic><tp:taxon-name><tp:taxon-name-part taxon-name-part-type="genus">Xanthophryne</tp:taxon-name-part></tp:taxon-name></italic> and <tp:taxon-name><tp:taxon-name-part taxon-name-part-type="genus">Bufoides</tp:taxon-name-part></tp:taxon-name> (Fig. <xref ref-type="fig" rid="F7">7b, c</xref>). The average within-genus pairwise K2p distances at the partial 16S rRNA gene for all the described genera considered under this study was 0.0642, with 99% <abbrev xmlns:xlink="http://www.w3.org/1999/xlink" xlink:type="simple"><def><p>confidence interval </p></def>(CI)</abbrev> of 0.0512–0.0687 (Table <xref ref-type="table" rid="T5">6</xref>). The average pairwise k2p distance of the focal species with all other taxa at partial 16S rRNA gene considered here was 0.103, with a 99% <abbrev xmlns:xlink="http://www.w3.org/1999/xlink" xlink:title="confidence interval" xlink:type="simple">CI</abbrev> of 0.096–0.113, strongly supporting its distinctiveness and unique phylogenetic position within the Bufonids. Similarly, for partial 12S rRNA gene, the average within-genus pairwise K2p distances for all described genera was 0.0495, with the 99% <abbrev xmlns:xlink="http://www.w3.org/1999/xlink" xlink:title="confidence interval" xlink:type="simple">CI</abbrev> of 0.0387–0.0603. The average pairwise k2p distance of the focal species with all other taxa at partial 12S rRNA gene was 0.0783, with a 99% <abbrev xmlns:xlink="http://www.w3.org/1999/xlink" xlink:title="confidence interval" xlink:type="simple">CI</abbrev> of 0.072–0.085. Both tree-based and distance-based analyses clearly indicate the uniqueness of its phylogenetic position. Thus, the rDNA typing strongly suggest the new taxon as a candidate to be named as a new genus/species.</p><fig id="F7" position="float" orientation="portrait"><label>Figure 7.</label><caption><p>Phylogenetic position of <italic><tp:taxon-name><tp:taxon-name-part taxon-name-part-type="genus">Blythophryne</tp:taxon-name-part> <tp:taxon-name-part taxon-name-part-type="species">beryet</tp:taxon-name-part></tp:taxon-name></italic> gen. et sp. n., inferred from concatenated partial 12S and 16S rDNA sequences. The posterior probabilities for Bayesian Inference (<abbrev xmlns:xlink="http://www.w3.org/1999/xlink" xlink:title="Bayesian inference" xlink:type="simple">BI</abbrev>) and the bootstrap support values for the <abbrev xmlns:xlink="http://www.w3.org/1999/xlink" xlink:title="Maximum likelihood" xlink:type="simple">ML</abbrev> are given as (<abbrev xmlns:xlink="http://www.w3.org/1999/xlink" xlink:title="Bayesian inference" xlink:type="simple">BI</abbrev> /<abbrev xmlns:xlink="http://www.w3.org/1999/xlink" xlink:title="Maximum likelihood" xlink:type="simple">ML</abbrev>) above and below the branch nodes. <bold>a</bold> The tree was generated using 36 species related to 21 genera, and was rooted using <italic><tp:taxon-name><tp:taxon-name-part taxon-name-part-type="genus">Rhabeo</tp:taxon-name-part> <tp:taxon-name-part taxon-name-part-type="species">gutattus</tp:taxon-name-part></tp:taxon-name></italic> as outgroup <bold>b</bold> the subclade containing the Indian and Sri Lankan toads (7 genera, 17 species) rooted using <italic><tp:taxon-name><tp:taxon-name-part taxon-name-part-type="genus">Ghatophryne</tp:taxon-name-part> <tp:taxon-name-part taxon-name-part-type="species">ornata</tp:taxon-name-part></tp:taxon-name></italic> as outgroup; and <bold>c</bold> the subclade containing the Indian and Sri Lankan toads (5 genera, 15 species) rooted using <italic><tp:taxon-name><tp:taxon-name-part taxon-name-part-type="genus">Adenomus</tp:taxon-name-part> <tp:taxon-name-part taxon-name-part-type="species">kelaartii</tp:taxon-name-part></tp:taxon-name></italic> as outgroup.</p></caption><graphic xmlns:xlink="http://www.w3.org/1999/xlink" xlink:href="zookeys-555-057-g007_97.jpg" position="float" orientation="portrait" xlink:type="simple" id="oo_73815.jpg"/><graphic xmlns:xlink="http://www.w3.org/1999/xlink" xlink:href="zookeys-555-057-g007_98.jpg" position="float" orientation="portrait" xlink:type="simple" id="oo_73816.jpg"/></fig><table-wrap id="T5" position="float" orientation="portrait"><label>Table 6.</label><caption><p>The average uncorrected K2p distance estimates across genera of <tp:taxon-name><tp:taxon-name-part taxon-name-part-type="family">Bufonidae</tp:taxon-name-part></tp:taxon-name> based on partial 16S (lower triangular matrix) and 12S (upper triangular matrix) rDNA sequences, calculated using MEGA6.06; within genus K2p distances are given along the diagonal (left value for 16S and right value for 12S).</p></caption><table id="TID0EDMDI" rules="all"><tbody><tr><th rowspan="1" colspan="2"/><th rowspan="1" colspan="21">
              <italic>16S/12S k2p uncorrected pair-wise distance estimates</italic>
            </th></tr><tr><th rowspan="1" colspan="2">Taxa (Genus*/Species)</th><th rowspan="1" colspan="1">1</th><th rowspan="1" colspan="1">2</th><th rowspan="1" colspan="1">3</th><th rowspan="1" colspan="1">4</th><th rowspan="1" colspan="1">5</th><th rowspan="1" colspan="1">6</th><th rowspan="1" colspan="1">7</th><th rowspan="1" colspan="1">8</th><th rowspan="1" colspan="1">9</th><th rowspan="1" colspan="1">10</th><th rowspan="1" colspan="1">11</th><th rowspan="1" colspan="1">12</th><th rowspan="1" colspan="1">13</th><th rowspan="1" colspan="1">14</th><th rowspan="1" colspan="1">15</th><th rowspan="1" colspan="1">16</th><th rowspan="1" colspan="1">17</th><th rowspan="1" colspan="1">18</th><th rowspan="1" colspan="1">19</th><th rowspan="1" colspan="1">20</th><th rowspan="1" colspan="1">21</th></tr><tr><td rowspan="1" colspan="1">1</td><td rowspan="1" colspan="1">
              <italic><tp:taxon-name><tp:taxon-name-part taxon-name-part-type="genus">Amietophrynus</tp:taxon-name-part></tp:taxon-name></italic>
            </td><td rowspan="1" colspan="1">
              <bold>0.068/0.044</bold>
            </td><td rowspan="1" colspan="1">0.060</td><td rowspan="1" colspan="1">0.049</td><td rowspan="1" colspan="1">0.072</td><td rowspan="1" colspan="1">0.067</td><td rowspan="1" colspan="1">0.094</td><td rowspan="1" colspan="1">0.066</td><td rowspan="1" colspan="1">0.059</td><td rowspan="1" colspan="1">0.074</td><td rowspan="1" colspan="1">0.071</td><td rowspan="1" colspan="1">0.066</td><td rowspan="1" colspan="1">0.049</td><td rowspan="1" colspan="1">0.077</td><td rowspan="1" colspan="1">0.043</td><td rowspan="1" colspan="1">0.100</td><td rowspan="1" colspan="1">0.103</td><td rowspan="1" colspan="1">0.067</td><td rowspan="1" colspan="1">0.063</td><td rowspan="1" colspan="1">0.043</td><td rowspan="1" colspan="1">0.037</td><td rowspan="1" colspan="1">0.071</td></tr><tr><td rowspan="1" colspan="1">2</td><td rowspan="1" colspan="1">
              <italic><tp:taxon-name><tp:taxon-name-part taxon-name-part-type="genus">Ansonia</tp:taxon-name-part></tp:taxon-name></italic>
            </td><td rowspan="1" colspan="1">0.106</td><td rowspan="1" colspan="1">
              <bold>0.066/0.060</bold>
            </td><td rowspan="1" colspan="1">0.061</td><td rowspan="1" colspan="1">0.086</td><td rowspan="1" colspan="1">0.083</td><td rowspan="1" colspan="1">0.115</td><td rowspan="1" colspan="1">0.079</td><td rowspan="1" colspan="1">0.066</td><td rowspan="1" colspan="1">0.081</td><td rowspan="1" colspan="1">0.073</td><td rowspan="1" colspan="1">0.065</td><td rowspan="1" colspan="1">0.071</td><td rowspan="1" colspan="1">0.104</td><td rowspan="1" colspan="1">0.061</td><td rowspan="1" colspan="1">0.114</td><td rowspan="1" colspan="1">0.097</td><td rowspan="1" colspan="1">0.067</td><td rowspan="1" colspan="1">0.067</td><td rowspan="1" colspan="1">0.055</td><td rowspan="1" colspan="1">0.063</td><td rowspan="1" colspan="1">0.085</td></tr><tr><td rowspan="1" colspan="1">3</td><td rowspan="1" colspan="1">
              <italic><tp:taxon-name><tp:taxon-name-part taxon-name-part-type="genus">Duttaphrynus</tp:taxon-name-part></tp:taxon-name></italic>
            </td><td rowspan="1" colspan="1">0.092</td><td rowspan="1" colspan="1">0.089</td><td rowspan="1" colspan="1">
              <bold>0.049/ 0.038</bold>
            </td><td rowspan="1" colspan="1">0.070</td><td rowspan="1" colspan="1">0.063</td><td rowspan="1" colspan="1">0.099</td><td rowspan="1" colspan="1">0.067</td><td rowspan="1" colspan="1">0.060</td><td rowspan="1" colspan="1">0.065</td><td rowspan="1" colspan="1">0.076</td><td rowspan="1" colspan="1">0.065</td><td rowspan="1" colspan="1">0.054</td><td rowspan="1" colspan="1">0.084</td><td rowspan="1" colspan="1">0.045</td><td rowspan="1" colspan="1">0.098</td><td rowspan="1" colspan="1">0.099</td><td rowspan="1" colspan="1">0.074</td><td rowspan="1" colspan="1">0.054</td><td rowspan="1" colspan="1">0.045</td><td rowspan="1" colspan="1">0.049</td><td rowspan="1" colspan="1">0.077</td></tr><tr><td rowspan="1" colspan="1">4</td><td rowspan="1" colspan="1">
              <italic><tp:taxon-name><tp:taxon-name-part taxon-name-part-type="genus">Ingerophrynus</tp:taxon-name-part></tp:taxon-name></italic>
            </td><td rowspan="1" colspan="1">0.090</td><td rowspan="1" colspan="1">0.084</td><td rowspan="1" colspan="1">0.074</td><td rowspan="1" colspan="1">
              <bold>0.056/0.077</bold>
            </td><td rowspan="1" colspan="1">0.077</td><td rowspan="1" colspan="1">0.102</td><td rowspan="1" colspan="1">0.075</td><td rowspan="1" colspan="1">0.082</td><td rowspan="1" colspan="1">0.073</td><td rowspan="1" colspan="1">0.085</td><td rowspan="1" colspan="1">0.071</td><td rowspan="1" colspan="1">0.081</td><td rowspan="1" colspan="1">0.093</td><td rowspan="1" colspan="1">0.065</td><td rowspan="1" colspan="1">0.113</td><td rowspan="1" colspan="1">0.111</td><td rowspan="1" colspan="1">0.078</td><td rowspan="1" colspan="1">0.071</td><td rowspan="1" colspan="1">0.062</td><td rowspan="1" colspan="1">0.075</td><td rowspan="1" colspan="1">0.085</td></tr><tr><td rowspan="1" colspan="1">5</td><td rowspan="1" colspan="1">
              <italic><tp:taxon-name><tp:taxon-name-part taxon-name-part-type="genus">Mertensophryne</tp:taxon-name-part></tp:taxon-name></italic>
            </td><td rowspan="1" colspan="1">0.095</td><td rowspan="1" colspan="1">0.100</td><td rowspan="1" colspan="1">0.099</td><td rowspan="1" colspan="1">0.090</td><td rowspan="1" colspan="1">
              <bold>0.059/ 0.061</bold>
            </td><td rowspan="1" colspan="1">0.098</td><td rowspan="1" colspan="1">0.079</td><td rowspan="1" colspan="1">0.066</td><td rowspan="1" colspan="1">0.075</td><td rowspan="1" colspan="1">0.083</td><td rowspan="1" colspan="1">0.075</td><td rowspan="1" colspan="1">0.079</td><td rowspan="1" colspan="1">0.094</td><td rowspan="1" colspan="1">0.067</td><td rowspan="1" colspan="1">0.108</td><td rowspan="1" colspan="1">0.114</td><td rowspan="1" colspan="1">0.083</td><td rowspan="1" colspan="1">0.079</td><td rowspan="1" colspan="1">0.059</td><td rowspan="1" colspan="1">0.065</td><td rowspan="1" colspan="1">0.073</td></tr><tr><td rowspan="1" colspan="1">6</td><td rowspan="1" colspan="1">
              <italic><tp:taxon-name><tp:taxon-name-part taxon-name-part-type="genus">Nectophryne</tp:taxon-name-part></tp:taxon-name></italic>
            </td><td rowspan="1" colspan="1">0.143</td><td rowspan="1" colspan="1">0.141</td><td rowspan="1" colspan="1">0.127</td><td rowspan="1" colspan="1">0.139</td><td rowspan="1" colspan="1">0.140</td><td rowspan="1" colspan="1">
              <bold>0.089/0.049</bold>
            </td><td rowspan="1" colspan="1">0.092</td><td rowspan="1" colspan="1">0.095</td><td rowspan="1" colspan="1">0.098</td><td rowspan="1" colspan="1">0.107</td><td rowspan="1" colspan="1">0.093</td><td rowspan="1" colspan="1">0.098</td><td rowspan="1" colspan="1">0.108</td><td rowspan="1" colspan="1">0.073</td><td rowspan="1" colspan="1">0.146</td><td rowspan="1" colspan="1">0.136</td><td rowspan="1" colspan="1">0.102</td><td rowspan="1" colspan="1">0.083</td><td rowspan="1" colspan="1">0.090</td><td rowspan="1" colspan="1">0.102</td><td rowspan="1" colspan="1">0.081</td></tr><tr><td rowspan="1" colspan="1">7</td><td rowspan="1" colspan="1">
              <italic><tp:taxon-name><tp:taxon-name-part taxon-name-part-type="genus">Nectophrynoides</tp:taxon-name-part></tp:taxon-name></italic>
            </td><td rowspan="1" colspan="1">0.097</td><td rowspan="1" colspan="1">0.091</td><td rowspan="1" colspan="1">0.077</td><td rowspan="1" colspan="1">0.082</td><td rowspan="1" colspan="1">0.099</td><td rowspan="1" colspan="1">0.132</td><td rowspan="1" colspan="1">
              <bold>0.021/0.015</bold>
            </td><td rowspan="1" colspan="1">0.068</td><td rowspan="1" colspan="1">0.084</td><td rowspan="1" colspan="1">0.069</td><td rowspan="1" colspan="1">0.069</td><td rowspan="1" colspan="1">0.069</td><td rowspan="1" colspan="1">0.085</td><td rowspan="1" colspan="1">0.051</td><td rowspan="1" colspan="1">0.119</td><td rowspan="1" colspan="1">0.089</td><td rowspan="1" colspan="1">0.061</td><td rowspan="1" colspan="1">0.077</td><td rowspan="1" colspan="1">0.034</td><td rowspan="1" colspan="1">0.077</td><td rowspan="1" colspan="1">0.069</td></tr><tr><td rowspan="1" colspan="1">8</td><td rowspan="1" colspan="1">
              <italic><tp:taxon-name><tp:taxon-name-part taxon-name-part-type="genus">Pedostibes</tp:taxon-name-part></tp:taxon-name></italic>
            </td><td rowspan="1" colspan="1">0.091</td><td rowspan="1" colspan="1">0.086</td><td rowspan="1" colspan="1">0.066</td><td rowspan="1" colspan="1">0.083</td><td rowspan="1" colspan="1">0.104</td><td rowspan="1" colspan="1">0.115</td><td rowspan="1" colspan="1">0.074</td><td rowspan="1" colspan="1">
              <bold>0.076/0.065</bold>
            </td><td rowspan="1" colspan="1">0.075</td><td rowspan="1" colspan="1">0.071</td><td rowspan="1" colspan="1">0.067</td><td rowspan="1" colspan="1">0.063</td><td rowspan="1" colspan="1">0.085</td><td rowspan="1" colspan="1">0.051</td><td rowspan="1" colspan="1">0.130</td><td rowspan="1" colspan="1">0.107</td><td rowspan="1" colspan="1">0.068</td><td rowspan="1" colspan="1">0.069</td><td rowspan="1" colspan="1">0.048</td><td rowspan="1" colspan="1">0.063</td><td rowspan="1" colspan="1">0.071</td></tr><tr><td rowspan="1" colspan="1">9</td><td rowspan="1" colspan="1">
              <italic><tp:taxon-name><tp:taxon-name-part taxon-name-part-type="genus">Phrynoidis</tp:taxon-name-part></tp:taxon-name></italic>
            </td><td rowspan="1" colspan="1">0.086</td><td rowspan="1" colspan="1">0.084</td><td rowspan="1" colspan="1">0.073</td><td rowspan="1" colspan="1">0.082</td><td rowspan="1" colspan="1">0.102</td><td rowspan="1" colspan="1">0.135</td><td rowspan="1" colspan="1">0.080</td><td rowspan="1" colspan="1">0.080</td><td rowspan="1" colspan="1">
              <bold>0.039/0.085</bold>
            </td><td rowspan="1" colspan="1">0.089</td><td rowspan="1" colspan="1">0.079</td><td rowspan="1" colspan="1">0.091</td><td rowspan="1" colspan="1">0.108</td><td rowspan="1" colspan="1">0.063</td><td rowspan="1" colspan="1">0.123</td><td rowspan="1" colspan="1">0.119</td><td rowspan="1" colspan="1">0.085</td><td rowspan="1" colspan="1">0.069</td><td rowspan="1" colspan="1">0.071</td><td rowspan="1" colspan="1">0.085</td><td rowspan="1" colspan="1">0.081</td></tr><tr><td rowspan="1" colspan="1">10</td><td rowspan="1" colspan="1">
              <italic><tp:taxon-name><tp:taxon-name-part taxon-name-part-type="genus">Ghatophryne</tp:taxon-name-part> <tp:taxon-name-part taxon-name-part-type="species">ornata</tp:taxon-name-part></tp:taxon-name></italic>
            </td><td rowspan="1" colspan="1">0.092</td><td rowspan="1" colspan="1">0.104</td><td rowspan="1" colspan="1">0.075</td><td rowspan="1" colspan="1">0.086</td><td rowspan="1" colspan="1">0.103</td><td rowspan="1" colspan="1">0.148</td><td rowspan="1" colspan="1">0.088</td><td rowspan="1" colspan="1">0.083</td><td rowspan="1" colspan="1">0.087</td><td rowspan="1" colspan="1">
              <bold>n/a</bold>
            </td><td rowspan="1" colspan="1">0.061</td><td rowspan="1" colspan="1">0.081</td><td rowspan="1" colspan="1">0.102</td><td rowspan="1" colspan="1">0.053</td><td rowspan="1" colspan="1">0.124</td><td rowspan="1" colspan="1">0.097</td><td rowspan="1" colspan="1">0.081</td><td rowspan="1" colspan="1">0.077</td><td rowspan="1" colspan="1">0.057</td><td rowspan="1" colspan="1">0.065</td><td rowspan="1" colspan="1">0.086</td></tr><tr><td rowspan="1" colspan="1">11</td><td rowspan="1" colspan="1">
              <italic><tp:taxon-name><tp:taxon-name-part taxon-name-part-type="genus">Leptophryne</tp:taxon-name-part> <tp:taxon-name-part taxon-name-part-type="species">borbonica</tp:taxon-name-part></tp:taxon-name></italic>
            </td><td rowspan="1" colspan="1">0.103</td><td rowspan="1" colspan="1">0.107</td><td rowspan="1" colspan="1">0.095</td><td rowspan="1" colspan="1">0.096</td><td rowspan="1" colspan="1">0.117</td><td rowspan="1" colspan="1">0.121</td><td rowspan="1" colspan="1">0.099</td><td rowspan="1" colspan="1">0.082</td><td rowspan="1" colspan="1">0.099</td><td rowspan="1" colspan="1">0.092</td><td rowspan="1" colspan="1">
              <bold>n/a</bold>
            </td><td rowspan="1" colspan="1">0.073</td><td rowspan="1" colspan="1">0.085</td><td rowspan="1" colspan="1">0.045</td><td rowspan="1" colspan="1">0.106</td><td rowspan="1" colspan="1">0.085</td><td rowspan="1" colspan="1">0.069</td><td rowspan="1" colspan="1">0.053</td><td rowspan="1" colspan="1">0.061</td><td rowspan="1" colspan="1">0.061</td><td rowspan="1" colspan="1">0.069</td></tr><tr><td rowspan="1" colspan="1">12</td><td rowspan="1" colspan="1">
              <italic><tp:taxon-name><tp:taxon-name-part taxon-name-part-type="genus">Vandijkophrynus</tp:taxon-name-part> <tp:taxon-name-part taxon-name-part-type="species">robinsoni</tp:taxon-name-part></tp:taxon-name></italic>
            </td><td rowspan="1" colspan="1">0.083</td><td rowspan="1" colspan="1">0.102</td><td rowspan="1" colspan="1">0.063</td><td rowspan="1" colspan="1">0.071</td><td rowspan="1" colspan="1">0.082</td><td rowspan="1" colspan="1">0.132</td><td rowspan="1" colspan="1">0.077</td><td rowspan="1" colspan="1">0.077</td><td rowspan="1" colspan="1">0.073</td><td rowspan="1" colspan="1">0.064</td><td rowspan="1" colspan="1">0.102</td><td rowspan="1" colspan="1">
              <bold>n/a</bold>
            </td><td rowspan="1" colspan="1">0.072</td><td rowspan="1" colspan="1">0.053</td><td rowspan="1" colspan="1">0.110</td><td rowspan="1" colspan="1">0.097</td><td rowspan="1" colspan="1">0.073</td><td rowspan="1" colspan="1">0.072</td><td rowspan="1" colspan="1">0.037</td><td rowspan="1" colspan="1">0.049</td><td rowspan="1" colspan="1">0.085</td></tr><tr><td rowspan="1" colspan="1">13</td><td rowspan="1" colspan="1">
              <italic><tp:taxon-name><tp:taxon-name-part taxon-name-part-type="genus">Schismaderma</tp:taxon-name-part> <tp:taxon-name-part taxon-name-part-type="species">carens</tp:taxon-name-part></tp:taxon-name></italic>
            </td><td rowspan="1" colspan="1">0.096</td><td rowspan="1" colspan="1">0.099</td><td rowspan="1" colspan="1">0.076</td><td rowspan="1" colspan="1">0.088</td><td rowspan="1" colspan="1">0.086</td><td rowspan="1" colspan="1">0.132</td><td rowspan="1" colspan="1">0.082</td><td rowspan="1" colspan="1">0.079</td><td rowspan="1" colspan="1">0.095</td><td rowspan="1" colspan="1">0.097</td><td rowspan="1" colspan="1">0.107</td><td rowspan="1" colspan="1">0.092</td><td rowspan="1" colspan="1">
              <bold>n/a</bold>
            </td><td rowspan="1" colspan="1">0.089</td><td rowspan="1" colspan="1">0.110</td><td rowspan="1" colspan="1">0.110</td><td rowspan="1" colspan="1">0.089</td><td rowspan="1" colspan="1">0.069</td><td rowspan="1" colspan="1">0.077</td><td rowspan="1" colspan="1">0.081</td><td rowspan="1" colspan="1">0.094</td></tr><tr><td rowspan="1" colspan="1">14</td><td rowspan="1" colspan="1">
              <italic><tp:taxon-name><tp:taxon-name-part taxon-name-part-type="genus">Bufo</tp:taxon-name-part> <tp:taxon-name-part taxon-name-part-type="species">bufo</tp:taxon-name-part></tp:taxon-name></italic>
            </td><td rowspan="1" colspan="1">0.102</td><td rowspan="1" colspan="1">0.113</td><td rowspan="1" colspan="1">0.078</td><td rowspan="1" colspan="1">0.107</td><td rowspan="1" colspan="1">0.116</td><td rowspan="1" colspan="1">0.134</td><td rowspan="1" colspan="1">0.085</td><td rowspan="1" colspan="1">0.088</td><td rowspan="1" colspan="1">0.082</td><td rowspan="1" colspan="1">0.087</td><td rowspan="1" colspan="1">0.105</td><td rowspan="1" colspan="1">0.076</td><td rowspan="1" colspan="1">0.105</td><td rowspan="1" colspan="1">
              <bold>n/a</bold>
            </td><td rowspan="1" colspan="1">0.110</td><td rowspan="1" colspan="1">0.085</td><td rowspan="1" colspan="1">0.057</td><td rowspan="1" colspan="1">0.057</td><td rowspan="1" colspan="1">0.034</td><td rowspan="1" colspan="1">0.045</td><td rowspan="1" colspan="1">0.057</td></tr><tr><td rowspan="1" colspan="1">15</td><td rowspan="1" colspan="1">
              <italic><tp:taxon-name><tp:taxon-name-part taxon-name-part-type="genus">Sabahphrynus</tp:taxon-name-part> <tp:taxon-name-part taxon-name-part-type="species">maculatus</tp:taxon-name-part></tp:taxon-name></italic>
            </td><td rowspan="1" colspan="1">0.092</td><td rowspan="1" colspan="1">0.085</td><td rowspan="1" colspan="1">0.077</td><td rowspan="1" colspan="1">0.071</td><td rowspan="1" colspan="1">0.097</td><td rowspan="1" colspan="1">0.124</td><td rowspan="1" colspan="1">0.093</td><td rowspan="1" colspan="1">0.079</td><td rowspan="1" colspan="1">0.081</td><td rowspan="1" colspan="1">0.082</td><td rowspan="1" colspan="1">0.093</td><td rowspan="1" colspan="1">0.087</td><td rowspan="1" colspan="1">0.082</td><td rowspan="1" colspan="1">0.104</td><td rowspan="1" colspan="1">
              <bold>n/a</bold>
            </td><td rowspan="1" colspan="1">0.145</td><td rowspan="1" colspan="1">0.114</td><td rowspan="1" colspan="1">0.110</td><td rowspan="1" colspan="1">0.102</td><td rowspan="1" colspan="1">0.106</td><td rowspan="1" colspan="1">0.123</td></tr><tr><td rowspan="1" colspan="1">16</td><td rowspan="1" colspan="1">
              <italic><tp:taxon-name><tp:taxon-name-part taxon-name-part-type="genus">Pelophryne</tp:taxon-name-part> <tp:taxon-name-part taxon-name-part-type="species">api</tp:taxon-name-part></tp:taxon-name></italic>
            </td><td rowspan="1" colspan="1">0.108</td><td rowspan="1" colspan="1">0.105</td><td rowspan="1" colspan="1">0.102</td><td rowspan="1" colspan="1">0.092</td><td rowspan="1" colspan="1">0.100</td><td rowspan="1" colspan="1">0.155</td><td rowspan="1" colspan="1">0.106</td><td rowspan="1" colspan="1">0.097</td><td rowspan="1" colspan="1">0.106</td><td rowspan="1" colspan="1">0.100</td><td rowspan="1" colspan="1">0.113</td><td rowspan="1" colspan="1">0.100</td><td rowspan="1" colspan="1">0.122</td><td rowspan="1" colspan="1">0.126</td><td rowspan="1" colspan="1">0.112</td><td rowspan="1" colspan="1">
              <bold>n/a</bold>
            </td><td rowspan="1" colspan="1">0.089</td><td rowspan="1" colspan="1">0.093</td><td rowspan="1" colspan="1">0.068</td><td rowspan="1" colspan="1">0.101</td><td rowspan="1" colspan="1">0.093</td></tr><tr><td rowspan="1" colspan="1">17</td><td rowspan="1" colspan="1">
              <italic><tp:taxon-name><tp:taxon-name-part taxon-name-part-type="genus">Bufoides</tp:taxon-name-part> <tp:taxon-name-part taxon-name-part-type="species">meghalayanus</tp:taxon-name-part></tp:taxon-name></italic>
            </td><td rowspan="1" colspan="1">0.088</td><td rowspan="1" colspan="1">0.091</td><td rowspan="1" colspan="1">0.055</td><td rowspan="1" colspan="1">0.080</td><td rowspan="1" colspan="1">0.109</td><td rowspan="1" colspan="1">0.133</td><td rowspan="1" colspan="1">0.073</td><td rowspan="1" colspan="1">0.064</td><td rowspan="1" colspan="1">0.069</td><td rowspan="1" colspan="1">0.078</td><td rowspan="1" colspan="1">0.095</td><td rowspan="1" colspan="1">0.062</td><td rowspan="1" colspan="1">0.087</td><td rowspan="1" colspan="1">0.071</td><td rowspan="1" colspan="1">0.087</td><td rowspan="1" colspan="1">0.105</td><td rowspan="1" colspan="1">
              <bold>n/a</bold>
            </td><td rowspan="1" colspan="1">0.073</td><td rowspan="1" colspan="1">0.041</td><td rowspan="1" colspan="1">0.069</td><td rowspan="1" colspan="1">0.069</td></tr><tr><td rowspan="1" colspan="1">18</td><td rowspan="1" colspan="1">
              <italic><tp:taxon-name><tp:taxon-name-part taxon-name-part-type="genus">Adenomus</tp:taxon-name-part> <tp:taxon-name-part taxon-name-part-type="species">kelaartii</tp:taxon-name-part></tp:taxon-name></italic>
            </td><td rowspan="1" colspan="1">0.091</td><td rowspan="1" colspan="1">0.091</td><td rowspan="1" colspan="1">0.065</td><td rowspan="1" colspan="1">0.084</td><td rowspan="1" colspan="1">0.107</td><td rowspan="1" colspan="1">0.136</td><td rowspan="1" colspan="1">0.070</td><td rowspan="1" colspan="1">0.071</td><td rowspan="1" colspan="1">0.070</td><td rowspan="1" colspan="1">0.066</td><td rowspan="1" colspan="1">0.098</td><td rowspan="1" colspan="1">0.059</td><td rowspan="1" colspan="1">0.090</td><td rowspan="1" colspan="1">0.083</td><td rowspan="1" colspan="1">0.085</td><td rowspan="1" colspan="1">0.103</td><td rowspan="1" colspan="1">0.062</td><td rowspan="1" colspan="1">
              <bold>n/a</bold>
            </td><td rowspan="1" colspan="1">0.061</td><td rowspan="1" colspan="1">0.069</td><td rowspan="1" colspan="1">0.065</td></tr><tr><td rowspan="1" colspan="1">19</td><td rowspan="1" colspan="1">
              <italic><tp:taxon-name><tp:taxon-name-part taxon-name-part-type="genus">Xanthophryne</tp:taxon-name-part> <tp:taxon-name-part taxon-name-part-type="species">koynayensis</tp:taxon-name-part></tp:taxon-name></italic>
            </td><td rowspan="1" colspan="1">0.084</td><td rowspan="1" colspan="1">0.078</td><td rowspan="1" colspan="1">0.054</td><td rowspan="1" colspan="1">0.070</td><td rowspan="1" colspan="1">0.098</td><td rowspan="1" colspan="1">0.129</td><td rowspan="1" colspan="1">0.072</td><td rowspan="1" colspan="1">0.056</td><td rowspan="1" colspan="1">0.077</td><td rowspan="1" colspan="1">0.073</td><td rowspan="1" colspan="1">0.087</td><td rowspan="1" colspan="1">0.059</td><td rowspan="1" colspan="1">0.082</td><td rowspan="1" colspan="1">0.078</td><td rowspan="1" colspan="1">0.078</td><td rowspan="1" colspan="1">0.083</td><td rowspan="1" colspan="1">0.039</td><td rowspan="1" colspan="1">0.057</td><td rowspan="1" colspan="1">
              <bold>n/a</bold>
            </td><td rowspan="1" colspan="1">0.049</td><td rowspan="1" colspan="1">0.049</td></tr><tr><td rowspan="1" colspan="1">20</td><td rowspan="1" colspan="1">
              <italic><tp:taxon-name><tp:taxon-name-part taxon-name-part-type="genus">Rhaebo</tp:taxon-name-part> <tp:taxon-name-part taxon-name-part-type="species">guttatus</tp:taxon-name-part></tp:taxon-name></italic>
            </td><td rowspan="1" colspan="1">0.111</td><td rowspan="1" colspan="1">0.085</td><td rowspan="1" colspan="1">0.092</td><td rowspan="1" colspan="1">0.088</td><td rowspan="1" colspan="1">0.104</td><td rowspan="1" colspan="1">0.136</td><td rowspan="1" colspan="1">0.089</td><td rowspan="1" colspan="1">0.083</td><td rowspan="1" colspan="1">0.086</td><td rowspan="1" colspan="1">0.087</td><td rowspan="1" colspan="1">0.105</td><td rowspan="1" colspan="1">0.092</td><td rowspan="1" colspan="1">0.088</td><td rowspan="1" colspan="1">0.114</td><td rowspan="1" colspan="1">0.094</td><td rowspan="1" colspan="1">0.112</td><td rowspan="1" colspan="1">0.092</td><td rowspan="1" colspan="1">0.085</td><td rowspan="1" colspan="1">0.075</td><td rowspan="1" colspan="1">
              <bold>n/a</bold>
            </td><td rowspan="1" colspan="1">0.086</td></tr><tr><td rowspan="1" colspan="1">21</td><td rowspan="1" colspan="1">
              <bold><italic><tp:taxon-name><tp:taxon-name-part taxon-name-part-type="genus">Blythophryne</tp:taxon-name-part> <tp:taxon-name-part taxon-name-part-type="species">beryet</tp:taxon-name-part></tp:taxon-name></italic></bold> <bold>gen. et sp. n.</bold></td><td rowspan="1" colspan="1">0.103</td><td rowspan="1" colspan="1">0.119</td><td rowspan="1" colspan="1">0.089</td><td rowspan="1" colspan="1">0.098</td><td rowspan="1" colspan="1">0.118</td><td rowspan="1" colspan="1">0.165</td><td rowspan="1" colspan="1">0.098</td><td rowspan="1" colspan="1">0.102</td><td rowspan="1" colspan="1">0.088</td><td rowspan="1" colspan="1">0.099</td><td rowspan="1" colspan="1">0.112</td><td rowspan="1" colspan="1">0.092</td><td rowspan="1" colspan="1">0.101</td><td rowspan="1" colspan="1">0.105</td><td rowspan="1" colspan="1">0.106</td><td rowspan="1" colspan="1">0.112</td><td rowspan="1" colspan="1">0.080</td><td rowspan="1" colspan="1">0.082</td><td rowspan="1" colspan="1">0.075</td><td rowspan="1" colspan="1">0.109</td><td rowspan="1" colspan="1">
              <bold>n/a</bold>
            </td></tr></tbody></table><table-wrap-foot><fn id="TN1"><label>#</label><p>The data in the first nine rows for samples ‘1’ to ‘9’are average k2p estimates (Intra-/inter species) for all the species of the indicated genus considered in the study; these are as follow:</p><p>Taxa-1: <italic><tp:taxon-name><tp:taxon-name-part taxon-name-part-type="genus">Amietophrynus</tp:taxon-name-part></tp:taxon-name></italic> : <italic><tp:taxon-name><tp:taxon-name-part taxon-name-part-type="genus">Amietophrynus</tp:taxon-name-part> <tp:taxon-name-part taxon-name-part-type="species">brauni</tp:taxon-name-part></tp:taxon-name></italic>, <italic><tp:taxon-name><tp:taxon-name-part taxon-name-part-type="genus">Amietophrynus</tp:taxon-name-part> <tp:taxon-name-part taxon-name-part-type="species">poweri</tp:taxon-name-part></tp:taxon-name></italic>, <italic><tp:taxon-name><tp:taxon-name-part taxon-name-part-type="genus">Amietophrynus</tp:taxon-name-part> <tp:taxon-name-part taxon-name-part-type="species">gracilipes</tp:taxon-name-part></tp:taxon-name></italic>, <italic><tp:taxon-name><tp:taxon-name-part taxon-name-part-type="genus">Amietophrynus</tp:taxon-name-part> <tp:taxon-name-part taxon-name-part-type="species">gutturalis</tp:taxon-name-part></tp:taxon-name></italic>, <italic><tp:taxon-name><tp:taxon-name-part taxon-name-part-type="genus">Amietophrynus</tp:taxon-name-part> <tp:taxon-name-part taxon-name-part-type="species">steindachneri</tp:taxon-name-part></tp:taxon-name></italic></p><p>Taxa-2: <italic><tp:taxon-name><tp:taxon-name-part taxon-name-part-type="genus">Ansonia</tp:taxon-name-part></tp:taxon-name></italic> : <italic><tp:taxon-name><tp:taxon-name-part taxon-name-part-type="genus">Ansonia</tp:taxon-name-part> <tp:taxon-name-part taxon-name-part-type="species">hanitschi</tp:taxon-name-part></tp:taxon-name></italic>, <italic><tp:taxon-name><tp:taxon-name-part taxon-name-part-type="genus">Ansonia</tp:taxon-name-part> <tp:taxon-name-part taxon-name-part-type="species">longidigita</tp:taxon-name-part></tp:taxon-name></italic></p><p>Taxa-3: <italic><tp:taxon-name><tp:taxon-name-part taxon-name-part-type="genus">Duttaphrynus</tp:taxon-name-part></tp:taxon-name></italic> : <italic><tp:taxon-name><tp:taxon-name-part taxon-name-part-type="genus">Duttaphrynus</tp:taxon-name-part> <tp:taxon-name-part taxon-name-part-type="species">himalayanus</tp:taxon-name-part></tp:taxon-name></italic>, <italic><tp:taxon-name><tp:taxon-name-part taxon-name-part-type="genus">Duttaphrynus</tp:taxon-name-part> <tp:taxon-name-part taxon-name-part-type="species">melanostictus</tp:taxon-name-part></tp:taxon-name></italic>, <italic><tp:taxon-name><tp:taxon-name-part taxon-name-part-type="genus">Duttaphrynus</tp:taxon-name-part> <tp:taxon-name-part taxon-name-part-type="species">scaber</tp:taxon-name-part></tp:taxon-name></italic>, <italic><tp:taxon-name><tp:taxon-name-part taxon-name-part-type="genus">Duttaphrynus</tp:taxon-name-part> <tp:taxon-name-part taxon-name-part-type="species">stomaticus</tp:taxon-name-part></tp:taxon-name></italic></p><p>Taxa-4: <italic><tp:taxon-name><tp:taxon-name-part taxon-name-part-type="genus">Ingerophrynus</tp:taxon-name-part></tp:taxon-name></italic> : <italic><tp:taxon-name><tp:taxon-name-part taxon-name-part-type="genus">Ingerophrynus</tp:taxon-name-part> <tp:taxon-name-part taxon-name-part-type="species">divergens</tp:taxon-name-part></tp:taxon-name></italic>, <italic><tp:taxon-name><tp:taxon-name-part taxon-name-part-type="genus">Ingerophrynus</tp:taxon-name-part> <tp:taxon-name-part taxon-name-part-type="species">macrotis</tp:taxon-name-part></tp:taxon-name></italic>, <italic><tp:taxon-name><tp:taxon-name-part taxon-name-part-type="genus">Ingerophrynus</tp:taxon-name-part> <tp:taxon-name-part taxon-name-part-type="species">galeatus</tp:taxon-name-part></tp:taxon-name></italic></p><p>Taxa-5: <italic><tp:taxon-name><tp:taxon-name-part taxon-name-part-type="genus">Mertensophryne</tp:taxon-name-part></tp:taxon-name></italic> : <italic><tp:taxon-name><tp:taxon-name-part taxon-name-part-type="genus">Mertensophryne</tp:taxon-name-part> <tp:taxon-name-part taxon-name-part-type="species">micranotis</tp:taxon-name-part></tp:taxon-name></italic>, <italic><tp:taxon-name><tp:taxon-name-part taxon-name-part-type="genus">Mertensophryne</tp:taxon-name-part> <tp:taxon-name-part taxon-name-part-type="species">uzunguensis</tp:taxon-name-part></tp:taxon-name></italic></p><p>Taxa-6: <italic><tp:taxon-name><tp:taxon-name-part taxon-name-part-type="genus">Nectophryne</tp:taxon-name-part></tp:taxon-name></italic> : <italic><tp:taxon-name><tp:taxon-name-part taxon-name-part-type="genus">Nectophryne</tp:taxon-name-part> <tp:taxon-name-part taxon-name-part-type="species">afra</tp:taxon-name-part></tp:taxon-name></italic>, <italic><tp:taxon-name><tp:taxon-name-part taxon-name-part-type="genus">Nectophryne</tp:taxon-name-part> <tp:taxon-name-part taxon-name-part-type="species">batesi</tp:taxon-name-part></tp:taxon-name></italic></p><p>Taxa-7: <italic><tp:taxon-name><tp:taxon-name-part taxon-name-part-type="genus">Nectophrynoides</tp:taxon-name-part></tp:taxon-name></italic> : <italic><tp:taxon-name><tp:taxon-name-part taxon-name-part-type="genus">Nectophrynoides</tp:taxon-name-part> <tp:taxon-name-part taxon-name-part-type="species">minutus</tp:taxon-name-part></tp:taxon-name></italic>, <italic><tp:taxon-name><tp:taxon-name-part taxon-name-part-type="genus">Nectophryne</tp:taxon-name-part> <tp:taxon-name-part taxon-name-part-type="species">tornieri</tp:taxon-name-part></tp:taxon-name></italic></p><p>Taxa-8: <italic><tp:taxon-name><tp:taxon-name-part taxon-name-part-type="genus">Pedostibes</tp:taxon-name-part></tp:taxon-name></italic> : <italic><tp:taxon-name><tp:taxon-name-part taxon-name-part-type="genus">Pedostibes</tp:taxon-name-part> <tp:taxon-name-part taxon-name-part-type="species">hosii</tp:taxon-name-part></tp:taxon-name></italic>, <italic><tp:taxon-name><tp:taxon-name-part taxon-name-part-type="genus">Pedostibes</tp:taxon-name-part> <tp:taxon-name-part taxon-name-part-type="species">tuberculosus</tp:taxon-name-part></tp:taxon-name></italic></p><p>Taxa-9: <italic><tp:taxon-name><tp:taxon-name-part taxon-name-part-type="genus">Phrynoidis</tp:taxon-name-part></tp:taxon-name></italic> : <italic><tp:taxon-name><tp:taxon-name-part taxon-name-part-type="genus">Phrynoidis</tp:taxon-name-part> <tp:taxon-name-part taxon-name-part-type="species">asper</tp:taxon-name-part></tp:taxon-name></italic>, <italic><tp:taxon-name><tp:taxon-name-part taxon-name-part-type="genus">Phrynoidis</tp:taxon-name-part> <tp:taxon-name-part taxon-name-part-type="species">juxtasper</tp:taxon-name-part></tp:taxon-name></italic></p></fn></table-wrap-foot></table-wrap></tp:treatment-sec><ref-list><ref id="B15"><mixed-citation xmlns:xlink="http://www.w3.org/1999/xlink" xlink:type="simple">
          <person-group><name name-style="western"><surname>Das</surname><given-names>I</given-names></name></person-group> (<year>1999</year>) <article-title>Biogeography of the amphibians and reptiles of the Andaman and Nicobar Islands.</article-title> In: <person-group><name name-style="western"><surname>Ota</surname><given-names>H</given-names></name></person-group> (<role>Ed.</role>) <source>Tropical island herpetofauna. Origin, current diversity and conservation</source>. <publisher-name>Elsevier Science B.V. Amsterdam</publisher-name>, <fpage>43</fpage>–<lpage>77</lpage>.</mixed-citation></ref><ref id="B16"><mixed-citation xmlns:xlink="http://www.w3.org/1999/xlink" xlink:type="simple">
          <person-group><name name-style="western"><surname>Das</surname><given-names>I</given-names></name></person-group> (<year>2004</year>) <article-title>Herpetology of an antique land: the history of herpetological explorations and knowledge in India and south Asia.</article-title> <source>Bonner Zoologische Beiträge</source> <volume>52</volume>: <fpage>215</fpage>–<lpage>229</lpage>.</mixed-citation></ref><ref id="B36"><mixed-citation xmlns:xlink="http://www.w3.org/1999/xlink" xlink:type="simple">
          <person-group><name name-style="western"><surname>Harikrishnan</surname><given-names>S</given-names></name><name name-style="western"><surname>Vasudevan</surname><given-names>K</given-names></name></person-group> (<year>2015</year>) <article-title>The devil is in the detail: estimating species richness, density, and relative abundance of tropical island herpetofauna.</article-title> <source>BMC Ecology</source> <volume>15</volume>: <elocation-id>18</elocation-id>. doi: <ext-link xlink:type="simple" ext-link-type="doi" xlink:href="10.1186/s12898-015-0049-5">10.1186/s12898-015-0049-5</ext-link></mixed-citation></ref><ref id="B14"><mixed-citation xmlns:xlink="http://www.w3.org/1999/xlink" xlink:type="simple">
          <person-group><name name-style="western"><surname>Das</surname><given-names>I</given-names></name></person-group> (<year>1998</year>) <article-title>A remarkable new species of ranid (<tp:taxon-name><tp:taxon-name-part taxon-name-part-type="order">Anura</tp:taxon-name-part></tp:taxon-name>: <tp:taxon-name><tp:taxon-name-part taxon-name-part-type="family">Ranidae</tp:taxon-name-part></tp:taxon-name>) with phytotelmonous larvae, from Mount Harriet, Andaman Islands.</article-title> <source>Hamadryad</source> <volume>23</volume>: <fpage>41</fpage>–<lpage>49</lpage>.</mixed-citation></ref><ref id="B10"><mixed-citation xmlns:xlink="http://www.w3.org/1999/xlink" xlink:type="simple">
          <person-group><name name-style="western"><surname>Champion</surname><given-names>HG</given-names></name><name name-style="western"><surname>Seth</surname><given-names>SK</given-names></name></person-group> (<year>1968</year>) <source>A revised survey of the forest types of India.</source> <publisher-name>Forest Research Institute</publisher-name>, <publisher-loc>Dehradun</publisher-loc>, <size units="page">404 pp</size>.</mixed-citation></ref><ref id="B46"><mixed-citation xmlns:xlink="http://www.w3.org/1999/xlink" xlink:type="simple">
          <institution xlink:type="simple">IUCN</institution> (<year>2014</year>) <source>IUCN Red List of Threatened Species. Version 2013.2</source>. <ext-link xlink:type="simple" ext-link-type="uri" xlink:href="http://www.iucnredlist.org">http://www.iucnredlist.org</ext-link> [<date-in-citation content-type="access-date">accessed 2 June 2014</date-in-citation>]</mixed-citation></ref><ref id="B48"><mixed-citation xmlns:xlink="http://www.w3.org/1999/xlink" xlink:type="simple">
          <person-group><name name-style="western"><surname>Liu</surname><given-names>CC</given-names></name><name name-style="western"><surname>Hu</surname><given-names>SQ</given-names></name></person-group> (<year>1973</year>) <article-title>On collections of amphibians from Hainan Island.</article-title> <source>Acta Zoologica Sinica/ Dong Wu Xue Bao</source> <volume>19</volume>: <fpage>385</fpage>–<lpage>404</lpage>.</mixed-citation></ref><ref id="B22"><mixed-citation xmlns:xlink="http://www.w3.org/1999/xlink" xlink:type="simple">
          <person-group><name name-style="western"><surname>Fei</surname><given-names>L</given-names></name><name name-style="western"><surname>Ye</surname><given-names>CY</given-names></name><name name-style="western"><surname>Jiang</surname><given-names>JP</given-names></name></person-group> (<year>2003</year>) <article-title>A new bufonid genus <italic><tp:taxon-name><tp:taxon-name-part taxon-name-part-type="genus">Parapelophryne</tp:taxon-name-part></tp:taxon-name></italic> from China (<tp:taxon-name><tp:taxon-name-part taxon-name-part-type="class">Amphibia</tp:taxon-name-part></tp:taxon-name>, <tp:taxon-name><tp:taxon-name-part taxon-name-part-type="order">Anura</tp:taxon-name-part></tp:taxon-name>).</article-title> <source>Acta Zootaxonomica Sinica</source> <volume>28</volume>: <fpage>762</fpage>–<lpage>766</lpage>.</mixed-citation></ref><ref id="B52"><mixed-citation xmlns:xlink="http://www.w3.org/1999/xlink" xlink:type="simple">
          <person-group><name name-style="western"><surname>Matsui</surname><given-names>M</given-names></name><name name-style="western"><surname>Eto</surname><given-names>K</given-names></name><name name-style="western"><surname>Lau</surname><given-names>MWN</given-names></name><name name-style="western"><surname>Liu</surname><given-names>W</given-names></name><name name-style="western"><surname>Nishikawa</surname><given-names>K</given-names></name></person-group> (<year>2015</year>) <article-title>Unexpected phylogenetic position of <italic><tp:taxon-name><tp:taxon-name-part taxon-name-part-type="genus">Parapelophryne</tp:taxon-name-part></tp:taxon-name></italic> among Southeast Asian bufonids as revealed by mitochondrial DNA sequence (<tp:taxon-name><tp:taxon-name-part taxon-name-part-type="class">Amphibia</tp:taxon-name-part></tp:taxon-name>, <tp:taxon-name><tp:taxon-name-part taxon-name-part-type="order">Anura</tp:taxon-name-part></tp:taxon-name>, <tp:taxon-name><tp:taxon-name-part taxon-name-part-type="family">Bufonidae</tp:taxon-name-part></tp:taxon-name>).</article-title> <source>Current Herpetology</source> <volume>34</volume>: <fpage>182</fpage>–<lpage>187</lpage>. doi: <ext-link xlink:type="simple" ext-link-type="doi" xlink:href="10.5358/hsj.34.182">10.5358/hsj.34.182</ext-link></mixed-citation></ref><ref id="B44"><mixed-citation xmlns:xlink="http://www.w3.org/1999/xlink" xlink:type="simple">
          <person-group><name name-style="western"><surname>Inger</surname><given-names>RF</given-names></name><name name-style="western"><surname>Shaffer</surname><given-names>HB</given-names></name><name name-style="western"><surname>Koshy</surname><given-names>M</given-names></name><name name-style="western"><surname>Bakde</surname><given-names>R</given-names></name></person-group> (<year>1984</year>) <article-title>A report on a collection of amphibians and reptiles from the Ponmudi, Kerala, South India.</article-title> <source>Journal of the Bombay Natural History Society</source> <volume>81</volume>: <fpage>406</fpage>–<lpage>427</lpage>.</mixed-citation></ref><ref id="B53"><mixed-citation xmlns:xlink="http://www.w3.org/1999/xlink" xlink:type="simple">
          <person-group><name name-style="western"><surname>Matsui</surname><given-names>M</given-names></name><name name-style="western"><surname>Yambun</surname><given-names>P</given-names></name><name name-style="western"><surname>Sudin</surname><given-names>A</given-names></name></person-group> (<year>2007</year>) <article-title>Taxonomic relationships of <italic><tp:taxon-name><tp:taxon-name-part taxon-name-part-type="genus">Ansonia</tp:taxon-name-part> <tp:taxon-name-part taxon-name-part-type="species">anotis</tp:taxon-name-part></tp:taxon-name></italic> Inger, Tan, Yambun, 2001 and <italic><tp:taxon-name><tp:taxon-name-part taxon-name-part-type="genus">Pedostibes</tp:taxon-name-part> <tp:taxon-name-part taxon-name-part-type="species">maculatus</tp:taxon-name-part></tp:taxon-name></italic> (Mocquard, 1890), with a description of a new genus (<tp:taxon-name><tp:taxon-name-part taxon-name-part-type="class">Amphibia</tp:taxon-name-part></tp:taxon-name>, <tp:taxon-name><tp:taxon-name-part taxon-name-part-type="family">Bufonidae</tp:taxon-name-part></tp:taxon-name>).</article-title> <source>Zoological Science</source> <volume>24</volume>: <fpage>1159</fpage>–<lpage>1166</lpage>. doi: <ext-link xlink:type="simple" ext-link-type="doi" xlink:href="10.2108/zsj.24.1159">10.2108/zsj.24.1159</ext-link></mixed-citation></ref><ref id="B25"><mixed-citation xmlns:xlink="http://www.w3.org/1999/xlink" xlink:type="simple">
          <person-group><name name-style="western"><surname>Frost</surname><given-names>DR</given-names></name></person-group> (<year>2014</year>) <source>Amphibian Species of the World: an Online Reference. Version 6</source>. <ext-link xlink:type="simple" ext-link-type="uri" xlink:href="http://research.amnh.org/vz/herpetology/amphibia">http://research.amnh.org/vz/herpetology/amphibia</ext-link> [<date-in-citation content-type="access-date">accessed 2014-31-05</date-in-citation>]</mixed-citation></ref><ref id="B4"><mixed-citation xmlns:xlink="http://www.w3.org/1999/xlink" xlink:type="simple">
          <person-group><name name-style="western"><surname>Bocxlaer</surname><given-names>IV</given-names></name><name name-style="western"><surname>Biju</surname><given-names>SD</given-names></name><name name-style="western"><surname>Loader</surname><given-names>SP</given-names></name><name name-style="western"><surname>Bossuyt</surname><given-names>F</given-names></name></person-group> (<year>2009</year>) <article-title>Toad radiation reveals into-India dispersal as a source of endemism in the Western Ghats-Sri Lanka biodiversity hotspot.</article-title> <source>BMC Evolutionary Biology</source> <volume>9</volume>: <elocation-id>131</elocation-id>. doi: <ext-link xlink:type="simple" ext-link-type="doi" xlink:href="10.1186/1471-2148-9-131">10.1186/1471-2148-9-131</ext-link></mixed-citation></ref><ref id="B62"><mixed-citation xmlns:xlink="http://www.w3.org/1999/xlink" xlink:type="simple">
          <person-group><name name-style="western"><surname>Ron</surname><given-names>SR</given-names></name><name name-style="western"><surname>Mueses-Cisneros</surname><given-names>JJ</given-names></name><name name-style="western"><surname>Gutiérrez-Cárdenas</surname><given-names>PDA</given-names></name><name name-style="western"><surname>Rojas-Rivera</surname><given-names>A</given-names></name><name name-style="western"><surname>Lynch</surname><given-names>RL</given-names></name><name name-style="western"><surname>Rocha</surname><given-names>CFD</given-names></name><name name-style="western"><surname>Galarza</surname><given-names>G</given-names></name></person-group> (<year>2015</year>) <article-title>Systematics of the endangered toad genus <italic><tp:taxon-name><tp:taxon-name-part taxon-name-part-type="genus">Andinophryne</tp:taxon-name-part></tp:taxon-name></italic> (<tp:taxon-name><tp:taxon-name-part taxon-name-part-type="order">Anura</tp:taxon-name-part></tp:taxon-name>: <tp:taxon-name><tp:taxon-name-part taxon-name-part-type="family">Bufonidae</tp:taxon-name-part></tp:taxon-name>): phylogenetic position and synonymy under the genus <italic><tp:taxon-name><tp:taxon-name-part taxon-name-part-type="genus">Rhaebo</tp:taxon-name-part></tp:taxon-name></italic>.</article-title> <source>Zootaxa</source> <volume>3</volume>: <fpage>347</fpage>–<lpage>366</lpage>. doi: <ext-link xlink:type="simple" ext-link-type="doi" xlink:href="10.11646/zootaxa.3947.3.3">10.11646/zootaxa.3947.3.3</ext-link></mixed-citation></ref><ref id="B17"><mixed-citation xmlns:xlink="http://www.w3.org/1999/xlink" xlink:type="simple">
          <person-group><name name-style="western"><surname>Das</surname><given-names>I</given-names></name><name name-style="western"><surname>Rangad</surname><given-names>D</given-names></name><name name-style="western"><surname>Tron</surname><given-names>RKL</given-names></name><name name-style="western"><surname>Deuti</surname><given-names>K</given-names></name><name name-style="western"><surname>Hooroo</surname><given-names>RNK</given-names></name></person-group> (<year>2009</year>) <article-title>Rediscovery of the endangered Khasi Hills rock toad, <italic><tp:taxon-name><tp:taxon-name-part taxon-name-part-type="genus">Bufoides</tp:taxon-name-part> <tp:taxon-name-part taxon-name-part-type="species">meghalayana</tp:taxon-name-part></tp:taxon-name></italic> in Meghalaya, Northeastern India.</article-title> <source>Froglog</source> <volume>92</volume>: <fpage>1</fpage>–<lpage>4</lpage>.</mixed-citation></ref><ref id="B59"><mixed-citation xmlns:xlink="http://www.w3.org/1999/xlink" xlink:type="simple">
          <person-group><name name-style="western"><surname>Pillai</surname><given-names>RS</given-names></name><name name-style="western"><surname>Yazdani</surname><given-names>GM</given-names></name></person-group> (<year>1973</year>) <article-title><italic><tp:taxon-name><tp:taxon-name-part taxon-name-part-type="genus">Bufoides</tp:taxon-name-part></tp:taxon-name></italic>, a new genus for the rock-toad, <italic><tp:taxon-name><tp:taxon-name-part taxon-name-part-type="genus">Ansonia</tp:taxon-name-part> <tp:taxon-name-part taxon-name-part-type="species">meghalayana</tp:taxon-name-part></tp:taxon-name></italic> Yazdani &amp; Chanda, with notes on its ecology and breeding habits.</article-title> <source>Journal of the Zoological Society of India</source> <volume>25</volume>: <fpage>65</fpage>–<lpage>70</lpage>.</mixed-citation></ref><ref id="B2"><mixed-citation xmlns:xlink="http://www.w3.org/1999/xlink" xlink:type="simple">
          <person-group><name name-style="western"><surname>Barbour</surname><given-names>T</given-names></name></person-group> (<year>1938</year>) <article-title>Notes on the “<italic><tp:taxon-name><tp:taxon-name-part taxon-name-part-type="genus">Nectophryne</tp:taxon-name-part></tp:taxon-name></italic>”.</article-title> <source>Proceedings of the Biological Society of Washington</source> <volume>51</volume>: <fpage>191</fpage>–<lpage>196</lpage>.</mixed-citation></ref><ref id="B40"><mixed-citation xmlns:xlink="http://www.w3.org/1999/xlink" xlink:type="simple">
          <person-group><name name-style="western"><surname>Inger</surname><given-names>RF</given-names></name></person-group> (<year>1954</year>) <article-title>Systematics and zoogeography of Philippine <tp:taxon-name><tp:taxon-name-part taxon-name-part-type="class">Amphibia</tp:taxon-name-part></tp:taxon-name>.</article-title> <source>Fieldiana Zoology</source> <volume>33</volume>: <fpage>183</fpage>–<lpage>531</lpage>. doi: <ext-link xlink:type="simple" ext-link-type="doi" xlink:href="10.5962/bhl.title.5571">10.5962/bhl.title.5571</ext-link></mixed-citation></ref><ref id="B42"><mixed-citation xmlns:xlink="http://www.w3.org/1999/xlink" xlink:type="simple">
          <person-group><name name-style="western"><surname>Inger</surname><given-names>RF</given-names></name></person-group> (<year>1966</year>) <article-title>The systematics and zoogeography of the <tp:taxon-name><tp:taxon-name-part taxon-name-part-type="class">Amphibia</tp:taxon-name-part></tp:taxon-name> of Borneo.</article-title> <source>Fieldiana Zoology</source> <volume>52</volume>: <fpage>1</fpage>–<lpage>402</lpage>.</mixed-citation></ref><ref id="B20"><mixed-citation xmlns:xlink="http://www.w3.org/1999/xlink" xlink:type="simple">
          <person-group><name name-style="western"><surname>Dubois</surname><given-names>A</given-names></name><name name-style="western"><surname>Ohler</surname><given-names>A</given-names></name></person-group> (<year>1999</year>) <article-title>Asian and Oriental toads of the <italic><tp:taxon-name><tp:taxon-name-part taxon-name-part-type="genus">Bufo</tp:taxon-name-part> <tp:taxon-name-part taxon-name-part-type="species">melanostictus</tp:taxon-name-part></tp:taxon-name></italic>, <italic><tp:taxon-name><tp:taxon-name-part taxon-name-part-type="genus">Bufo</tp:taxon-name-part> <tp:taxon-name-part taxon-name-part-type="species">scaber</tp:taxon-name-part></tp:taxon-name></italic> and <italic><tp:taxon-name><tp:taxon-name-part taxon-name-part-type="genus">Bufo</tp:taxon-name-part> <tp:taxon-name-part taxon-name-part-type="species">stejnegeri</tp:taxon-name-part></tp:taxon-name></italic> groups (<tp:taxon-name><tp:taxon-name-part taxon-name-part-type="class">Amphibia</tp:taxon-name-part></tp:taxon-name>, <tp:taxon-name><tp:taxon-name-part taxon-name-part-type="order">Anura</tp:taxon-name-part></tp:taxon-name>): a list of available names and redescription of some name-bearing types.</article-title> <source>Journal of South Asian Natural History</source> <volume>4</volume>: <fpage>133</fpage>–<lpage>180</lpage>.</mixed-citation></ref><ref id="B49"><mixed-citation xmlns:xlink="http://www.w3.org/1999/xlink" xlink:type="simple">
          <person-group><name name-style="western"><surname>Manamendra-Arachchi</surname><given-names>K</given-names></name><name name-style="western"><surname>Pethiyagoda</surname><given-names>R</given-names></name></person-group> (<year>1998</year>) <article-title>A synopsis of the Sri Lankan <tp:taxon-name><tp:taxon-name-part taxon-name-part-type="family">Bufonidae</tp:taxon-name-part></tp:taxon-name> (<tp:taxon-name><tp:taxon-name-part taxon-name-part-type="class">Amphibia</tp:taxon-name-part></tp:taxon-name>: <tp:taxon-name><tp:taxon-name-part taxon-name-part-type="order">Anura</tp:taxon-name-part></tp:taxon-name>) with description of two new species.</article-title> <source>Journal of South Asian Natural History</source> <volume>3</volume>: <fpage>213</fpage>–<lpage>246</lpage>.</mixed-citation></ref><ref id="B41"><mixed-citation xmlns:xlink="http://www.w3.org/1999/xlink" xlink:type="simple">
          <person-group><name name-style="western"><surname>Inger</surname><given-names>RF</given-names></name></person-group> (<year>1960</year>) <article-title>A review of the Oriental toads of the genus <italic><tp:taxon-name><tp:taxon-name-part taxon-name-part-type="genus">Ansonia</tp:taxon-name-part></tp:taxon-name></italic> Stoliczka.</article-title> <source>Fieldiana Zoology</source> <volume>39</volume>: <fpage>473</fpage>–<lpage>503</lpage>. doi: <ext-link xlink:type="simple" ext-link-type="doi" xlink:href="10.5962/bhl.title.2697">10.5962/bhl.title.2697</ext-link></mixed-citation></ref><ref id="B51"><mixed-citation xmlns:xlink="http://www.w3.org/1999/xlink" xlink:type="simple">
          <person-group><name name-style="western"><surname>Matsui</surname><given-names>M</given-names></name><name name-style="western"><surname>Tominaga</surname><given-names>A</given-names></name><name name-style="western"><surname>Liu</surname><given-names>W</given-names></name><name name-style="western"><surname>Khonsue</surname><given-names>W</given-names></name><name name-style="western"><surname>Grismer</surname><given-names>LL</given-names></name><name name-style="western"><surname>Diesmos</surname><given-names>AC</given-names></name><name name-style="western"><surname>Das</surname><given-names>I</given-names></name><name name-style="western"><surname>Sudin</surname><given-names>A</given-names></name><name name-style="western"><surname>Yambun</surname><given-names>P</given-names></name><name name-style="western"><surname>Yong</surname><given-names>HS</given-names></name><name name-style="western"><surname>Sukumaran</surname><given-names>J</given-names></name><name name-style="western"><surname>Brown</surname><given-names>RM</given-names></name></person-group> (<year>2010</year>) <article-title>Phylogenetic relationships of <italic><tp:taxon-name><tp:taxon-name-part taxon-name-part-type="genus">Ansonia</tp:taxon-name-part></tp:taxon-name></italic> from Southeast Asia inferred from mitochondrial DNA sequences: systematic and biogeographic implications (<tp:taxon-name><tp:taxon-name-part taxon-name-part-type="order">Anura</tp:taxon-name-part></tp:taxon-name>: <tp:taxon-name><tp:taxon-name-part taxon-name-part-type="family">Bufonidae</tp:taxon-name-part></tp:taxon-name>).</article-title> <source>Molecular Phylogenetics and Evolution</source> <volume>54</volume>: <fpage>561</fpage>–<lpage>570</lpage>. doi: <ext-link xlink:type="simple" ext-link-type="doi" xlink:href="10.1016/j.ympev.2009.08.003">10.1016/j.ympev.2009.08.003</ext-link></mixed-citation></ref><ref id="B34"><mixed-citation xmlns:xlink="http://www.w3.org/1999/xlink" xlink:type="simple">
          <person-group><name name-style="western"><surname>Haas</surname><given-names>W</given-names></name></person-group> (<year>1999</year>) <article-title>Zur Biologie von <italic><tp:taxon-name><tp:taxon-name-part taxon-name-part-type="genus">Bufo</tp:taxon-name-part> <tp:taxon-name-part taxon-name-part-type="species">kelaartii</tp:taxon-name-part></tp:taxon-name></italic> Günther, 1859.</article-title> <source>Elaphe</source> <volume>7</volume>: <fpage>16</fpage>–<lpage>19</lpage>.</mixed-citation></ref><ref id="B54"><mixed-citation xmlns:xlink="http://www.w3.org/1999/xlink" xlink:type="simple">
          <person-group><name name-style="western"><surname>Meegaskumbura</surname><given-names>M</given-names></name><name name-style="western"><surname>Senevirathne</surname><given-names>G</given-names></name><name name-style="western"><surname>Wijayathilaka</surname><given-names>N</given-names></name><name name-style="western"><surname>Jayawardena</surname><given-names>B</given-names></name><name name-style="western"><surname>Bandara</surname><given-names>C</given-names></name><name name-style="western"><surname>Manamendra-Arachchi</surname><given-names>K</given-names></name><name name-style="western"><surname>Pethiyagoda</surname><given-names>R</given-names></name></person-group> (<year>2015</year>) <article-title>The Sri Lankan torrent toads (<tp:taxon-name><tp:taxon-name-part taxon-name-part-type="family">Bufonidae</tp:taxon-name-part></tp:taxon-name>: <tp:taxon-name><tp:taxon-name-part taxon-name-part-type="subfamily">Adenominae</tp:taxon-name-part></tp:taxon-name>: <italic><tp:taxon-name><tp:taxon-name-part taxon-name-part-type="genus">Adenomus</tp:taxon-name-part></tp:taxon-name></italic>): species boundaries assessed using multiple criteria.</article-title> <source>Zootaxa</source> <volume>3911</volume>(<issue>2</issue>): <fpage>245</fpage>–<lpage>261</lpage>. doi: <ext-link xlink:type="simple" ext-link-type="doi" xlink:href="10.11646/zootaxa.3911.2.6">10.11646/zootaxa.3911.2.6</ext-link></mixed-citation></ref><ref id="B3"><mixed-citation xmlns:xlink="http://www.w3.org/1999/xlink" xlink:type="simple">
          <person-group><name name-style="western"><surname>Biju</surname><given-names>SD</given-names></name><name name-style="western"><surname>Bocxlaer</surname><given-names>IV</given-names></name><name name-style="western"><surname>Giri</surname><given-names>V</given-names></name><name name-style="western"><surname>Loader</surname><given-names>SP</given-names></name><name name-style="western"><surname>Bossuyt</surname><given-names>F</given-names></name></person-group> (<year>2009</year>) <article-title>Two new endemic genera and one new species of toad (<tp:taxon-name><tp:taxon-name-part taxon-name-part-type="order">Anura</tp:taxon-name-part></tp:taxon-name>: <tp:taxon-name><tp:taxon-name-part taxon-name-part-type="family">Bufonidae</tp:taxon-name-part></tp:taxon-name>) from the Western Ghats of India.</article-title> <source>BMC Research Notes</source> <volume>2</volume>: <elocation-id>241</elocation-id>. doi: <ext-link xlink:type="simple" ext-link-type="doi" xlink:href="10.1186/1756-0500-2-241">10.1186/1756-0500-2-241</ext-link></mixed-citation></ref><ref id="B19"><mixed-citation xmlns:xlink="http://www.w3.org/1999/xlink" xlink:type="simple">
          <person-group><name name-style="western"><surname>Dubois</surname><given-names>A</given-names></name></person-group> (<year>1982</year>) <article-title><italic><tp:taxon-name><tp:taxon-name-part taxon-name-part-type="genus">Leptophryne</tp:taxon-name-part></tp:taxon-name></italic> Fitzinger, 1843, a senior synonym of <italic><tp:taxon-name><tp:taxon-name-part taxon-name-part-type="genus">Cacophryne</tp:taxon-name-part></tp:taxon-name></italic> Davis, 1935 (<tp:taxon-name><tp:taxon-name-part taxon-name-part-type="family">Bufonidae</tp:taxon-name-part></tp:taxon-name>).</article-title> <source>Journal of Herpetology</source> <volume>16</volume>: <fpage>173</fpage>–<lpage>174</lpage>. doi: <ext-link xlink:type="simple" ext-link-type="doi" xlink:href="10.2307/1563811">10.2307/1563811</ext-link></mixed-citation></ref><ref id="B45"><mixed-citation xmlns:xlink="http://www.w3.org/1999/xlink" xlink:type="simple">
          <person-group><name name-style="western"><surname>Inger</surname><given-names>RF</given-names></name><name name-style="western"><surname>Stuebing</surname><given-names>RB</given-names></name></person-group> (<year>2005</year>) <source>A field guide to the frogs of Borneo</source>. <edition>Second edition</edition>. <publisher-name>Natural History Publications (Borneo)</publisher-name> <publisher-loc>Kota Kinabalu</publisher-loc>, <fpage>1</fpage>–<lpage>201</lpage>.</mixed-citation></ref><ref id="B6"><mixed-citation xmlns:xlink="http://www.w3.org/1999/xlink" xlink:type="simple">
          <person-group><name name-style="western"><surname>Boulenger</surname><given-names>GA</given-names></name></person-group> (<year>1892</year>) <article-title>An account of the reptiles and batrachians collected by Mr. C. Hose on Mt. Dulit, Borneo.</article-title> <source>Proceedings of the Zoological Society of London</source> <volume>1892</volume>: <fpage>505</fpage>–<lpage>508</lpage>.</mixed-citation></ref><ref id="B7"><mixed-citation xmlns:xlink="http://www.w3.org/1999/xlink" xlink:type="simple">
          <person-group><name name-style="western"><surname>Boulenger</surname><given-names>GA</given-names></name></person-group> (<year>1896</year>) <article-title>Descriptions of two new batrachians obtained by Mr. Everett on Mt. Kina Balu, North Borneo.</article-title> <source>Annals and Magazine of Natural History</source> (<series>Series 6</series>) <volume>17</volume>: <fpage>449</fpage>–<lpage>450</lpage>.</mixed-citation></ref><ref id="B8"><mixed-citation xmlns:xlink="http://www.w3.org/1999/xlink" xlink:type="simple">
          <person-group><name name-style="western"><surname>Boulenger</surname><given-names>GA</given-names></name></person-group> (<year>1919</year>) <article-title>Descriptions of three new batrachians from the Garo Hills, Assam.</article-title> <source>Records of the Indian Museum</source> <volume>16</volume>: <fpage>207</fpage>–<lpage>208</lpage>.</mixed-citation></ref><ref id="B55"><mixed-citation xmlns:xlink="http://www.w3.org/1999/xlink" xlink:type="simple">
          <person-group><name name-style="western"><surname>Menegon</surname><given-names>M</given-names></name><name name-style="western"><surname>Salvidio</surname><given-names>S</given-names></name><name name-style="western"><surname>Loader</surname><given-names>SP</given-names></name></person-group> (<year>2004</year>) <article-title>Five new species of <italic><tp:taxon-name><tp:taxon-name-part taxon-name-part-type="genus">Nectophrynoides</tp:taxon-name-part></tp:taxon-name></italic> Noble, 1926 (<tp:taxon-name><tp:taxon-name-part taxon-name-part-type="class">Amphibia</tp:taxon-name-part></tp:taxon-name>: <tp:taxon-name><tp:taxon-name-part taxon-name-part-type="order">Anura</tp:taxon-name-part></tp:taxon-name>, <tp:taxon-name><tp:taxon-name-part taxon-name-part-type="family">Bufonidae</tp:taxon-name-part></tp:taxon-name>) from the Eastern Arc Mountains, Tanzania.</article-title> <source>Tropical Zoology</source> <volume>17</volume>: <fpage>97</fpage>–<lpage>121</lpage>. doi: <ext-link xlink:type="simple" ext-link-type="doi" xlink:href="10.1080/03946975.2004.10531201">10.1080/03946975.2004.10531201</ext-link></mixed-citation></ref><ref id="B74"><mixed-citation xmlns:xlink="http://www.w3.org/1999/xlink" xlink:type="simple">
          <person-group><name name-style="western"><surname>Tihen</surname><given-names>JA</given-names></name></person-group> (<year>1960</year>) <article-title>Two new genera of African bufonids, with remarks on the phylogeny of related genera.</article-title> <source>Copeia</source> <volume>1960</volume>: <fpage>225</fpage>–<lpage>233</lpage>. doi: <ext-link xlink:type="simple" ext-link-type="doi" xlink:href="10.2307/1439662">10.2307/1439662</ext-link></mixed-citation></ref><ref id="B37"><mixed-citation xmlns:xlink="http://www.w3.org/1999/xlink" xlink:type="simple">
          <person-group><name name-style="western"><surname>Harper</surname><given-names>EB</given-names></name><name name-style="western"><surname>Measey</surname><given-names>GJ</given-names></name><name name-style="western"><surname>Patrick</surname><given-names>DA</given-names></name><name name-style="western"><surname>Menegon</surname><given-names>M</given-names></name><name name-style="western"><surname>Vonesh</surname><given-names>JR</given-names></name><name name-style="western"><surname>Swilla</surname><given-names>I</given-names></name></person-group> (<year>2010</year>) <source>Field guide to amphibians of the Eastern Arc Mountains and coastal forests of Tanzania and Kenya.</source> <publisher-name>Camerapix Publishers International</publisher-name>, <publisher-loc>Nairobi</publisher-loc>, <size units="page">320 pp</size>.</mixed-citation></ref></ref-list></tp:taxon-treatment>
